# Supplementary material for: The performance of protected-area expansions in representing tropical Andean species: past trends and climate change prospects
Source: Sci Rep. 2023 Jan 18;13:966. doi: 10.1038/s41598-022-27365-7 (PMC9849396; doi:10.1038/s41598-022-27365-7)
Supplement: Supplementary file 2 — Supplementary Information 2. [file 41598_2022_27365_MOESM2_ESM.xlsx]

## Sheet: Protected area data
Appendix B: Protected areas included in analyses in "The performance of protected-area expansions in representing tropical species: past trends and climate change prospects", Fajardo et al.
id	Country	Category name	Protected area name	Year of declaration	IUCN category	Area (square km)
1	Bolivia	Parque Nacional	Sajama	1939	II	1005.18
2	Bolivia	Parque Nacional	Tunari	1962	II	3458.25
3	Bolivia	Parque Nacional	Isiboro Secure	1965	II	13620.1
4	Bolivia	Parque Nacional	Noel Kempff Mercado	1979	II	16782.2
5	Bolivia	Parque Nacional	Amboro	1973	II	4630.64
6	Bolivia	Parque Nacional	Toro Toro	1989	II	228.11
7	Bolivia	Parque Nacional	Carrasco	1991	II	7285.86
8	Bolivia	Parque Nacional	Cotapata	1993	II	235.17
9	Bolivia	Parque Nacional	Kaa-iya del Gran Chaco	1995	II	20506.4
10	Bolivia	Parque Nacional	Otuquis	1997	II	9607.38
11	Bolivia	Parque Nacional	Aguarague	2000	II	679.3
12	Bolivia	Parque Nacional	Inao	2004	II	973.39
13	Bolivia	Parque Nacional	Madidi	1995	II	13236.4
14	Bolivia	Reserva Nacional de Vida Silvestre	Eduardo Avaroa	1973	IV	7403.23
15	Bolivia	Reserva Nacional de Vida Silvestre	Manuripi	1973	IV	7677.7
16	Bolivia	Reserva Nacional de Vida Silvestre	Tariquia	1989	IV	2680.99
17	Bolivia	Reserva Nacional de Vida Silvestre	Cordillera de Sama	1991	IV	1154.29
18	Bolivia	Reserva Nacional de Vida Silvestre	Cavernas del Repechon	1986	IV	2.18
19	Bolivia	Area Natural de Manejo Integrado	Apolobamba	1972	VI	4938.38
20	Bolivia	Area Natural de Manejo Integrado	Amboro	1973	VI	1687.88
21	Bolivia	Area Natural de Manejo Integrado	Cotapata	1993	VI	407.34
22	Bolivia	Area Natural de Manejo Integrado	Madidi	1995	VI	6272.51
23	Bolivia	Area Natural de Manejo Integrado	Kaa-iya del Gran Chaco	1995	VI	15832.8
24	Bolivia	Area Natural de Manejo Integrado	El Palmar	1997	VI	639.52
25	Bolivia	Area Natural de Manejo Integrado	San Matias	1997	VI	30922.2
26	Bolivia	Area Natural de Manejo Integrado	Otuquis	1997	VI	1099.55
27	Bolivia	Area Natural de Manejo Integrado	Aguarague	2000	VI	517.75
28	Bolivia	Area Natural de Manejo Integrado	Inao	2004	VI	2055.45
29	Bolivia	Reserva de la Biosfera	Estacion Biologica del Beni	1982	VI	1401.97
30	Bolivia	Reserva de la Biosfera	Pilon Lajas	1992	VI	4017.5
31	Colombia	Reserva Natural	Puinawai	1989	I	11034.9
32	Colombia	Reserva Natural	Nukak	1989	I	8940.75
33	Colombia	Parque Nacional Natural	Utria	1987	II	654.43
34	Colombia	Parque Nacional Natural	Cahuinari	1987	II	5625.87
35	Colombia	Parque Nacional Natural	Sierra Nevada de Santa Marta	1977	II	4125.21
36	Colombia	Parque Nacional Natural	Los Katios	1982	II	821.88
37	Colombia	Parque Nacional Natural	Las Orquideas	1974	II	294.61
38	Colombia	Parque Nacional Natural	Catatumbo Bari	1989	II	1643.53
39	Colombia	Parque Nacional Natural	Tama	1977	II	522.38
40	Colombia	Parque Nacional Natural	Serrania de los Yariguies	2008	II	604.8
41	Colombia	Parque Nacional Natural	Purace	1977	II	905.91
42	Colombia	Parque Nacional Natural	Cueva de los Guacharos	1995	II	74.79
43	Colombia	Parque Nacional Natural	Nevado del Huila	1977	II	1672.54
44	Colombia	Parque Nacional Natural	Paramillo	1977	II	5404.37
45	Colombia	Parque Nacional Natural	Serrania de los Churumbelos	2007	II	978.45
46	Colombia	Parque Nacional Natural	El Tuparro	1980	II	5624.44
47	Colombia	Parque Nacional Natural	Cordillera de los Picachos	1988	II	2905.27
48	Colombia	Parque Nacional Natural	Alto Fragua Indiwasi	2002	II	764.89
49	Colombia	Parque Nacional Natural	Amacayacu	1988	II	2646.41
50	Colombia	Parque Nacional Natural	Rio Pure	2002	II	9945.86
51	Colombia	Parque Nacional Natural	Serrania de Chiribiquete	1989	II	27986.9
52	Colombia	Parque Nacional Natural	La Paya	1984	II	4452.36
53	Colombia	Parque Nacional Natural	Yaigoje Apaporis	2009	II	10629.3
54	Colombia	Parque Nacional Natural	Las Hermosas	1977	II	1259.78
55	Colombia	Parque Nacional Natural	Los Nevados	1974	II	620.11
56	Colombia	Parque Nacional Natural	Tayrona	1975	II	196.95
57	Colombia	Parque Nacional Natural	Tatama	1987	II	439.61
58	Colombia	Parque Nacional Natural	Complejo Volcanico Dona Juana Cascabel	2007	II	663.25
59	Colombia	Parque Nacional Natural	Selva de Florencia	2005	II	101.26
60	Colombia	Parque Nacional Natural	Munchique	1977	II	518.88
61	Colombia	Parque Nacional Natural	Bahia Portete Kaurrele	2014	II	144.92
62	Colombia	Parque Nacional Natural	Tinigua	1989	II	2155.98
63	Colombia	Parque Nacional Natural	Sierra de la Macarena	1989	II	6219.71
64	Colombia	Parque Nacional Natural	Pisba	1977	II	359.31
65	Colombia	Parque Nacional Natural	El Cocuy	1977	II	3102.33
66	Colombia	Parque Nacional Natural	Macuira	1977	II	274.97
67	Colombia	Parque Nacional Natural	Los Farallones de Cali	1978	II	1980.86
68	Colombia	Parque Nacional Natural	Chingaza	1998	II	781.38
69	Colombia	Parque Nacional Natural	Sumapaz	1977	II	2237.52
70	Colombia	Area Natural Unica	Los Estoraques	1988	III	6.45
71	Colombia	Via Parque	Isla de Salamanca	1985	III	590.52
72	Colombia	Santuario de fauna y flora	El Corchal El Mono Hernandez	2002	IV	43.05
73	Colombia	Santuario de fauna y flora	Plantas Medicinales Orito Ingi Ande	2008	IV	102.74
74	Colombia	Santuario de fauna y flora	Guanenta Alto Rio Fonce	1993	IV	103.78
75	Colombia	Santuario de fauna y flora	Isla de la Corota	1977	IV	0.16
76	Colombia	Santuario de fauna y flora	Cienaga Grande de Santa Marta	1977	IV	276.7
77	Colombia	Santuario de fauna y flora	Iguaque	1977	IV	69.68
78	Colombia	Santuario de fauna y flora	Otun Quimbaya	1996	IV	4.56
79	Colombia	Santuario de fauna y flora	Galeras	1985	IV	83.87
80	Colombia	Santuario de fauna y flora	Los Colorados	1977	IV	10.64
81	Colombia	Santuario de fauna y flora	Los Flamencos	1977	IV	78.01
82	Ecuador	Reserva Biologica	Limoncocha	1985	I	36.98
83	Ecuador	Reserva Biologica	El Condor	1999	I	79.6
84	Ecuador	Reserva Biologica	El Quimi	2006	I	90.92
85	Ecuador	Reserva Biologica	Cerro Plateado	2010	I	269.13
86	Ecuador	Reserva Biologica	Colonso Chalupas	2014	I	936.92
87	Ecuador	Reserva Ecologica	Antisana	1993	I	1211.71
88	Ecuador	Reserva Ecologica	Arenillas	1994	I	132.91
89	Ecuador	Reserva Ecologica	El Angel	1992	I	160.5
90	Ecuador	Reserva Ecologica	Manglares Cayapas Mataje	1995	I	567.84
91	Ecuador	Reserva Ecologica	Cofan Bermejo	2002	I	552.12
92	Ecuador	Reserva Ecologica	Cotacachi Cayapas	1968	I	2339.39
93	Ecuador	Reserva Ecologica	Los Ilinizas	1996	I	1350.81
94	Ecuador	Reserva Ecologica	Mache Chindul	1996	I	1208.49
95	Ecuador	Reserva Ecologica	Manglares Churute	1979	I	504.7
96	Ecuador	Parque Nacional	Cotopaxi	1975	II	324.53
97	Ecuador	Parque Nacional	Llanganates	1996	II	2211.17
98	Ecuador	Parque Nacional	Machalilla	1979	II	485.96
99	Ecuador	Parque Nacional	Podocarpus	1982	II	1397.47
100	Ecuador	Parque Nacional	Sangay	1975	II	4895.95
101	Ecuador	Parque Nacional	Sumaco Napo-Galeras	1994	II	2069.68
102	Ecuador	Parque Nacional	Yasuni	1979	II	10302.7
103	Ecuador	Parque Nacional	Cayambe Coca	1970	II	4100.98
104	Ecuador	Parque Nacional	Cajas	1977	II	296.19
105	Ecuador	Reserva Geobotanica	Pululahua	1966	III	34.61
106	Ecuador	Refugio de Vida Silvestre	Pasochoa	1996	IV	6.23
107	Ecuador	Refugio de Vida Silvestre	Manglares Estuario del Rio Muisne	2008	IV	31.96
108	Ecuador	Refugio de Vida Silvestre	Islas Corazon y Las Islas Fragatas	2002	IV	28.33
109	Ecuador	Refugio de Vida Silvestre	La Chiquita	2002	IV	8.17
110	Ecuador	Refugio de Vida Silvestre	El Zarza	2006	IV	37.25
111	Ecuador	Refugio de Vida Silvestre	Manglares El Morro	2007	IV	119.06
112	Ecuador	Refugio de Vida Silvestre	Manglares Estuario del Rio Esmeraldas	2008	IV	2.44
113	Ecuador	Refugio de Vida Silvestre	Pacoche	2008	IV	137.35
114	Ecuador	Refugio de Vida Silvestre	El Pambilar	2010	IV	31.29
115	Ecuador	Area Nacional de Recreacion	Playas de Villamil	2011	V	24.99
116	Ecuador	Area Nacional de Recreacion	El Boliche	1979	V	3.88
117	Ecuador	Area Nacional de Recreacion	Parque Lago	2002	V	21.73
118	Ecuador	Area Nacional de Recreacion	Isla Santay	2010	V	22.32
119	Ecuador	Area Nacional de Recreacion	Quimsacocha	2012	V	32.43
120	Ecuador	Area Nacional de Recreacion	Los Samanes	2010	V	8.58
121	Ecuador	Reserva de Produccion de Fauna	Cuyabeno	1979	VI	5944.48
122	Ecuador	Reserva de Produccion de Fauna	Manglares el Salado	2002	VI	111.8
123	Ecuador	Reserva de Produccion de Fauna	Chimborazo	1987	VI	530.21
124	Peru	Parque Nacional	Tingo Mara	1965	II	48.75
125	Peru	Parque Nacional	del Manu	1973	II	17479.6
126	Peru	Parque Nacional	Huascaran	1975	II	3465.01
127	Peru	Parque Nacional	Cerros de Amotape	1975	II	1532.61
128	Peru	Parque Nacional	Rio Abiseo	1983	II	2764.96
129	Peru	Parque Nacional	Yanachaga-Chemillen	1986	II	1160.54
130	Peru	Parque Nacional	Bahuaja Sonene	1996	II	11301.6
131	Peru	Parque Nacional	Cordillera Azul	2001	II	13752.3
132	Peru	Parque Nacional	Otishi	2003	II	3146.38
133	Peru	Parque Nacional	Alto Purus	2004	II	25687.1
134	Peru	Parque Nacional	Ichigkat Muja - Cordillera del Condor	2007	II	890.71
135	Peru	Parque Nacional	Gueppi-Sekime	2012	II	2051.65
136	Peru	Parque Nacional	Sierra del Divisor	2015	II	13748.3
137	Peru	Parque Nacional	Cutervo	1961	II	83.12
138	Peru	Santuario Historico	Chacamarca	1974	III	25.66
139	Peru	Santuario Historico	de la Pampa de Ayacucho	1980	III	3.1
140	Peru	Santuario Historico	Machupicchu	1981	III	385.1
141	Peru	Santuario Historico	Bosque de Pomac	2001	III	59.66
142	Peru	Santuario Nacional	de Calipuy	1981	III	45.71
143	Peru	Santuario Nacional	Lagunas de Mejia	1984	III	7.26
144	Peru	Santuario Nacional	de Ampay	1987	III	39.86
145	Peru	Santuario Nacional	los Manglares de Tumbes	1988	III	29.99
146	Peru	Santuario Nacional	Megantoni	2004	III	2219.7
147	Peru	Santuario Nacional	Pampa Hermosa	2009	III	118.44
148	Peru	Santuario Nacional	Tabaconas Namballe	1988	III	324.67
149	Peru	Santuario Nacional	Cordillera de Colan	2009	III	395.93
150	Peru	Santuario Nacional	Huayllay	1974	III	69.87
151	Peru	Refugio de Vida Silvestre	Laquipampa	2006	IV	84.36
152	Peru	Refugio de Vida Silvestre	Bosques Nublados de Udima	2011	IV	123.46
153	Peru	Reserva Paisajistica	Nor Yauyos-Cochas	2001	V	2278.07
154	Peru	Reserva Paisajistica	Sub Cuenca del Cotahuasi	2005	V	5106.76
155	Peru	Bosque de Proteccion	Puquio Santa Rosa	1982	VI	0.74
156	Peru	Bosque de Proteccion	de Pagaibamba	1987	VI	21.04
157	Peru	Bosque de Proteccion	Alto Mayo	1987	VI	1839.02
158	Peru	Coto de Caza	El Angolo	1975	VI	656.7
159	Peru	Coto de Caza	Sunchubamba	1977	VI	605.63
160	Peru	Reserva Comunal	Yanesha	1988	VI	351.5
161	Peru	Reserva Comunal	El Sira	2001	VI	6301.3
162	Peru	Reserva Comunal	Amarakaeri	2002	VI	4149.52
163	Peru	Reserva Comunal	Ashaninka	2003	VI	1897
164	Peru	Reserva Comunal	Machiguenga	2003	VI	2316.62
165	Peru	Reserva Comunal	Purus	2004	VI	2086.36
166	Peru	Reserva Comunal	Tuntanain	2007	VI	956.71
167	Peru	Reserva Comunal	Chayu Nan	2009	VI	238.26
168	Peru	Reserva Comunal	Airo Pai	2012	VI	2497.75
169	Peru	Reserva Comunal	Huimeki	2012	VI	1423.02
170	Peru	Reserva Nacional	Pampa Galeras Barbara D' Achille	1967	VI	82.55
171	Peru	Reserva Nacional	de Junin	1974	VI	543.54
172	Peru	Reserva Nacional	de Paracas	1975	VI	3482.95
173	Peru	Reserva Nacional	de Lachay	1977	VI	51.99
174	Peru	Reserva Nacional	del Titicaca	1978	VI	375.42
175	Peru	Reserva Nacional	de Salinas y Aguada Blanca	1979	VI	3838.62
176	Peru	Reserva Nacional	de Calipuy	1981	VI	650.54
177	Peru	Reserva Nacional	Pacaya Samiria	1972	VI	21953.4
178	Peru	Reserva Nacional	Tambopata	2000	VI	2867.53
179	Peru	Reserva Nacional	Allpahuayo Mishana	2004	VI	586.04
180	Peru	Reserva Nacional	de Tumbes	2006	VI	194.54
181	Peru	Reserva Nacional	Matses	2009	VI	4255.13
182	Peru	Reserva Nacional	Punta La Chira	2009	VI	25.55
183	Peru	Reserva Nacional	Pucacuro	2010	VI	6433.12
184	Peru	Reserva Nacional	San Fernando	2011	VI	1612.3
185	Peru	Bosque de Proteccion	Aledao a la Bocatoma del Canal Nuevo Imperial	1980	VI	0.19
186	Peru	Bosque de Proteccion	San Matias San Carlos	1987	VI	1519.16
187	Peru	Bosque de Proteccion	Pui Pui	1985	VI	559.68
188	Venezuela	Parque Nacional	Yacambu	1962	II	254.3
189	Venezuela	Parque Nacional	Aguaro-Guariquito	1974	II	5901.13
190	Venezuela	Parque Nacional	Canaima	1962	II	29396.2
191	Venezuela	Parque Nacional	Cerro Saroche	1989	II	352.1
192	Venezuela	Parque Nacional	Chorro El Indio	1989	II	169
193	Venezuela	Parque Nacional	Cienagas de Juan Manuel	1991	II	2363.8
194	Venezuela	Parque Nacional	Santos Luzardo	1988	II	5733.49
195	Venezuela	Parque Nacional	Cueva de la Quebrada El Toro	1961	II	24.97
196	Venezuela	Parque Nacional	Dinira	1988	II	471.23
197	Venezuela	Parque Nacional	Duida Marahuaca	1978	II	2226.18
198	Venezuela	Parque Nacional	El Avila	1958	II	836.91
199	Venezuela	Parque Nacional	El Guacharo	1975	II	642.31
200	Venezuela	Parque Nacional	El Guache	1992	II	164.88
201	Venezuela	Parque Nacional	El Tama	1978	II	1417.19
202	Venezuela	Parque Nacional	General Cruz Carrillo en Guaramacal	1988	II	214.67
203	Venezuela	Parque Nacional	Guatopo	1958	II	1260.36
204	Venezuela	Parque Nacional	Henri Pittier	1937	II	1111.38
205	Venezuela	Parque Nacional	Jaua-SarisariÃ±ana	1978	II	2329.94
206	Venezuela	Parque Nacional	Laguna de Tacarigua	1974	II	400.18
207	Venezuela	Parque Nacional	Macarao	1973	II	148.74
208	Venezuela	Parque Nacional	Delta del Orinoco	1991	II	3162.94
209	Venezuela	Parque Nacional	Medanos de Coro	1974	II	764.13
210	Venezuela	Parque Nacional	Mochima	1973	II	962.51
211	Venezuela	Parque Nacional	Morrocoy	1974	II	294.72
212	Venezuela	Parque Nacional	General Juan Pablo PeÃ±alosa en los Paramos del Batallon y la Negra	1989	II	968.09
213	Venezuela	Parque Nacional	Parima-Tapirapeco	1991	II	38689.4
214	Venezuela	Parque Nacional	Peninsula de Paria	1978	II	371.31
215	Venezuela	Parque Nacional	Perija	1978	II	2990.94
216	Venezuela	Parque Nacional	Rio Viejo-San Camilo	1993	II	430.03
217	Venezuela	Parque Nacional	San Esteban	1987	II	444.61
218	Venezuela	Parque Nacional	Serrania La Neblina	1978	II	13797
219	Venezuela	Parque Nacional	Juan Crisostomo Falcon en la Sierra de San Luis	1987	II	197.62
220	Venezuela	Parque Nacional	Sierra de La Culata	1989	II	2043.35
221	Venezuela	Parque Nacional	Sierra Nevada	1952	II	2810.96
222	Venezuela	Parque Nacional	Tapo-Caparo	1993	II	2050.85
223	Venezuela	Parque Nacional	Terepaima	1976	II	173.23
224	Venezuela	Parque Nacional	Tirgua General Manuel Manrique	1992	II	924.42
225	Venezuela	Parque Nacional	Turuepano	1991	II	763.01
226	Venezuela	Parque Nacional	Yapacana	1978	II	2759.71
227	Venezuela	Parque Nacional	Yurubi	1960	II	242.71
228	Venezuela	Monumento Natural	Cerro Santa Ana	1972	III	22.52
229	Venezuela	Monumento Natural	Pico Codazzi	1991	III	119.71
230	Venezuela	Monumento Natural	Cueva Alfredo Jahn	1978	III	0.54
231	Venezuela	Monumento Natural	Cueva del Guacharo	1949	III	8.74
232	Venezuela	Monumento Natural	Cerro Maria Lionza	1960	III	160.51
233	Venezuela	Monumento Natural	Loma El Leon	1989	III	78.71
234	Venezuela	Monumento Natural	Juan German Roscio	1987	III	80.73
235	Venezuela	Monumento Natural	Morros de Macaira	1978	III	0.86
236	Venezuela	Monumento Natural	Aristides Rojas (Los Morros de San Juan)	1949	III	45.83
237	Venezuela	Monumento Natural	Teta de Niquitao-Gurigay	1996	III	289.2
238	Venezuela	Monumento Natural	Chorreras Las Gonzalez	1980	III	1.29
239	Venezuela	Monumento Natural	Laguna de Urao	1979	III	0.45
240	Venezuela	Monumento Natural	Meseta La Galera	1992	III	0.58
241	Venezuela	Monumento Natural	Abra de Rio Frio	1992	III	13.1
242	Venezuela	Monumento Natural	Tepuyes (Sierra Maigualida)	1990	III	6444.75
243	Venezuela	Monumento Natural	Tepuyes (Cerro Guaiquinima)	1990	III	1176.12
244	Venezuela	Monumento Natural	Tepuyes (Cerro Guanay)	1990	III	255.52
245	Venezuela	Monumento Natural	Tepuyes (Serrania Yutaje / Coro-Coro)	1990	III	513.81
246	Venezuela	Monumento Natural	Tepuyes (Cerro Venamo)	1990	III	27.76
247	Venezuela	Monumento Natural	Tepuyes (Cerro Yavi)	1990	III	89.81
248	Venezuela	Monumento Natural	Cadena de Tepuyes Orientales	1990	III	1297.61
249	Venezuela	Monumento Natural	Tepuyes (Cerro Camani y Cerro Morrocoy)	1990	III	137.82
250	Venezuela	Monumento Natural	Tepuyes (Cerro Moriche)	1990	III	55.91
251	Venezuela	Monumento Natural	Tepuyes (Serrania Cuao-Sipapo)	1990	III	3859.55
252	Venezuela	Monumento Natural	Tepuyes (Cerro Vinilla y Cerro Aratitiyope)	1990	III	27.36
253	Venezuela	Monumento Natural	Tepuyes (Sierra Unturan)	1990	III	426.29
254	Venezuela	Monumento Natural	Tepuyes (Serrania Tapirapeco y Cerro Tamacuari	1990	III	234.98
255	Venezuela	Monumento Natural	Tepuyes (Cerro Guanacoco)	1990	III	1403.54
256	Venezuela	Monumento Natural	Tepuyes (Cerro Ichum)	1990	III	685.72
257	Venezuela	Monumento Natural	Tepuyes (Sierra Marutani)	1990	III	974.49
258	Venezuela	Monumento Natural	Tepuyes (Macizo Paru-Euaja)	1990	III	1595.31
259	Venezuela	Monumento Natural	Piedra La Tortuga	1992	III	5.33
260	Venezuela	Monumento Natural	Piedra Pintada	1992	III	15.18
261	Venezuela	Monumento Natural	Piedra de Cocuy	1978	III	55.91
262	Venezuela	Monumento Natural	Cerro Autana	1978	III	151.18
264	Venezuela	Refugio de Fauna Silvestre	Cao Guaritico	1989	IV	92.64
265	Venezuela	Refugio de Fauna Silvestre	Cinaga Los Olivitos	1986	IV	234.2
266	Venezuela	Refugio de Fauna Silvestre	Estero de Chiriguare	1974	IV	328.41
267	Venezuela	Refugio de Fauna Silvestre	La Tortuga Arrau	1989	IV	176.76
268	Venezuela	Refugio de Fauna Silvestre	Laguna de Boca de Cano	1989	IV	4.64
269	Venezuela	Reserva de Fauna Silvestre	Cienaga de la Palmita e Isla de Pajaros	2000	IV	38.6
270	Venezuela	Reserva de Fauna Silvestre	Cienagas de Juan Manuel, Aguas Blancas y Aguas Negras	1975	IV	714.81
271	Venezuela	Reserva de Fauna Silvestre	Esteros de Camaguan	2000	IV	189.01
272	Venezuela	Reserva de Fauna Silvestre	Gran Morichal	2001	IV	1324.99
273	Venezuela	Reserva de Fauna Silvestre	Hueque-Sauca	2005	IV	379.29
274	Venezuela	Reserva de Fauna Silvestre	Sabanas de Anaro	1982	IV	165.11
275	Venezuela	Reserva de Fauna Silvestre	Tucurere	2001	IV	225.42

## Sheet: Column name descritions
Description of column name categories in tab "Protected area data"
Column name	Description
id	Unique identifier for protected area
Country	Country of the protected area
Category name	Category of protected area, following country-specific definitions
Protected area name	Name of the protected area
Year of declaration	Year of declaration of the protected area
IUCN category	Matched IUCN protected area management class for the protected area. Category is taken from the data supplier
Area (square km)	Area of the protected area in square kilometres
