# Supplementary material for: The performance of protected-area expansions in representing tropical Andean species: past trends and climate change prospects
Source: Sci Rep. 2023 Jan 18;13:966. doi: 10.1038/s41598-022-27365-7 (PMC9849396; doi:10.1038/s41598-022-27365-7)
Supplement: Supplementary file 3 — Supplementary Information 3. [file 41598_2022_27365_MOESM3_ESM.xlsx]

## Sheet: Sp info and representation
Appendix C: Taxonomy and representation results for species included in "The performance of protected-area expansions in representing tropical species: past trends and climate change prospects", Fajardo et al.
Species	Group	Class	Family	IUCN red list status	Area protected in the 2015 network (km2)	Conservation target (% of distribution to be protected)	Target with current distributions	Target with 2070-projected distributions (RCP 4.5)	Target with 2070-projected distributions (RCP 8.5)
Abarema auriculata	flowering plants	Equisetopsida	Fabaceae		63.9081	1	No	No	No
Abarema barbouriana	flowering plants	Equisetopsida	Fabaceae		99738.2	0.2	No	No	No
Abarema jupunba	flowering plants	Equisetopsida	Fabaceae		357787	0.2	Yes	No	No
Abarema killipii	flowering plants	Equisetopsida	Fabaceae	VU	4716.53	0.48042	No	No	No
Abarema laeta	flowering plants	Equisetopsida	Fabaceae		107829	0.2	No	No	No
Abarema lehmannii	flowering plants	Equisetopsida	Fabaceae	VU	0	1	No	No	No
Abarema leucophylla	flowering plants	Equisetopsida	Fabaceae		26381.2	0.2	Yes	Yes	Yes
Abarema microcalyx	flowering plants	Equisetopsida	Fabaceae		28722.7	0.2	No	Yes	Yes
Abatia canescens	flowering plants	Equisetopsida	Salicaceae		106.588	0.721796	No	No	No
Abatia parviflora	flowering plants	Equisetopsida	Salicaceae		15452.2	0.2	No	No	No
Abatia stellata	flowering plants	Equisetopsida	Salicaceae		2559.01	0.50609	No	No	No
Abolboda americana	flowering plants	Equisetopsida	Xyridaceae		21.2669	1	No	No	No
Abolboda grandis	flowering plants	Equisetopsida	Xyridaceae		153916	0.2	Yes	Yes	No
Abolboda macrostachya	flowering plants	Equisetopsida	Xyridaceae		39186	0.2	No	Yes	Yes
Abrocoma cinerea	Vertebrates	Mammalia	Abrocomidae	LC	20.5194	1	No	No	No
Abrodictyum rigidum	ferns and allies	Equisetopsida	Hymenophyllaceae		143786	0.2	Yes	No	No
Abroma augusta	flowering plants	Equisetopsida	Malvaceae		94901	0.2	No	No	No
Aburria aburri	Vertebrates	Aves	Cracidae		102221	0.2	No	No	No
Abuta imene	flowering plants	Equisetopsida	Menispermaceae		193273	0.2	No	Yes	Yes
Abuta pahnii	flowering plants	Equisetopsida	Menispermaceae		133484	0.2	Yes	No	No
Abuta rufescens	flowering plants	Equisetopsida	Menispermaceae		243940	0.2	Yes	No	No
Abuta solimoesensis	flowering plants	Equisetopsida	Menispermaceae		48490.3	0.2	No	Yes	Yes
Abutilon grandifolium	flowering plants	Equisetopsida	Malvaceae		40.7313	1	No	No	No
Abutilon herzogianum	flowering plants	Equisetopsida	Malvaceae		11551	0.291701	Yes	No	No
Abutilon ibarrense	flowering plants	Equisetopsida	Malvaceae		4440.67	0.202588	No	No	No
Abutilon niveum	flowering plants	Equisetopsida	Malvaceae		0	1	No	No	No
Abutilon pauciflorum	flowering plants	Equisetopsida	Malvaceae		0	1	No	No	No
Abutilon peruvianum	flowering plants	Equisetopsida	Malvaceae		3262.27	0.342611	No	No	No
Abutilon reflexum	flowering plants	Equisetopsida	Malvaceae		64.0222	0.903388	No	No	No
Abutilon thyrsodendron	flowering plants	Equisetopsida	Malvaceae		1454.87	0.425436	No	No	No
Acacia albicorticata	flowering plants	Equisetopsida	Fabaceae	VU	5023.08	0.357698	No	No	No
Acacia angustissima	flowering plants	Equisetopsida	Fabaceae		5894.15	0.446883	No	No	No
Acacia aroma	flowering plants	Equisetopsida	Fabaceae		34872.1	0.2	Yes	Yes	Yes
Acacia etilis	flowering plants	Equisetopsida	Fabaceae	VU	0	1	No	No	No
Acacia furcatispina	flowering plants	Equisetopsida	Fabaceae	LC	0	1	No	No	No
Acacia praecox	flowering plants	Equisetopsida	Fabaceae		33894.2	0.2	Yes	Yes	Yes
Acacia tucumanensis	flowering plants	Equisetopsida	Fabaceae		5615.23	0.260143	No	No	No
Acacia visco	flowering plants	Equisetopsida	Fabaceae	LC	0	1	No	No	No
Acaena argentea	flowering plants	Equisetopsida	Rosaceae		277.648	1	No	No	No
Acaena elongata	flowering plants	Equisetopsida	Rosaceae		18123.2	0.2	Yes	No	No
Acaena ovalifolia	flowering plants	Equisetopsida	Rosaceae		20379.3	0.2	No	No	No
Acaena subincisa	flowering plants	Equisetopsida	Rosaceae		0	1	No	No	No
Acalypha aristata	flowering plants	Equisetopsida	Euphorbiaceae		146068	0.2	No	No	No
Acalypha communis	flowering plants	Equisetopsida	Euphorbiaceae		47851.9	0.2	No	No	No
Acalypha cuneata	flowering plants	Equisetopsida	Euphorbiaceae		150412	0.2	Yes	No	No
Acalypha dictyoneura	flowering plants	Equisetopsida	Euphorbiaceae	NT	85.4731	1	No	No	No
Acalypha hibiscifolia	flowering plants	Equisetopsida	Euphorbiaceae		82.3434	1	No	No	No
Acalypha lycioides	flowering plants	Equisetopsida	Euphorbiaceae		426.161	0.590225	No	No	No
Acalypha muelleriana	flowering plants	Equisetopsida	Euphorbiaceae		21.0214	1	No	No	No
Acalypha padifolia	flowering plants	Equisetopsida	Euphorbiaceae		4670.68	0.213899	No	No	No
Acalypha platyphylla	flowering plants	Equisetopsida	Euphorbiaceae		7388.69	0.281193	No	No	No
Acalypha plicata	flowering plants	Equisetopsida	Euphorbiaceae		14827.5	0.2	No	No	No
Acalypha salicifolia	flowering plants	Equisetopsida	Euphorbiaceae		72698.2	0.2	Yes	No	No
Acalypha scandens	flowering plants	Equisetopsida	Euphorbiaceae		82377.8	0.2	No	No	No
Acalypha stachyura	flowering plants	Equisetopsida	Euphorbiaceae		70457.6	0.2	No	No	No
Acalypha stenoloba	flowering plants	Equisetopsida	Euphorbiaceae		107595	0.2	Yes	No	No
Acalypha stricta	flowering plants	Equisetopsida	Euphorbiaceae		102596	0.2	Yes	No	No
Acanthella sprucei	flowering plants	Equisetopsida	Melastomataceae		28962.5	0.2	No	Yes	Yes
Acanthochelys macrocephala	Vertebrates	Reptilia	Chelidae	NT	60.5499	1	No	No	No
Acantholippia salsoloides	flowering plants	Equisetopsida	Verbenaceae		0	0.888344	No	No	No
Acanthospermum hispidum	flowering plants	Equisetopsida	Asteraceae		7188.49	0.220728	No	Yes	Yes
Acanthospermum microcarpum	flowering plants	Equisetopsida	Asteraceae		21.3458	1	No	No	No
Acanthosyris annonagustata	flowering plants	Equisetopsida	Santalaceae	NT	149.58	1	Yes	No	No
Acanthosyris glabrata	flowering plants	Equisetopsida	Santalaceae		64.0353	1	No	No	No
Acaulimalva nubigena	flowering plants	Equisetopsida	Malvaceae		10817.6	0.2	No	No	No
Accipiter superciliosus	Vertebrates	Aves	Accipitridae	LC	348440	0.2	Yes	Yes	Yes
Achatocarpus nigricans	flowering plants	Equisetopsida	Achatocarpaceae		5254.1	0.2	No	No	No
Achatocarpus praecox	flowering plants	Equisetopsida	Achatocarpaceae		32511.2	0.2	Yes	No	No
Achatocarpus pubescens	flowering plants	Equisetopsida	Achatocarpaceae		341.347	0.65257	No	No	No
Achyrocline alata	flowering plants	Equisetopsida	Asteraceae		55739.5	0.2	No	No	No
Achyrocline bogotensis	flowering plants	Equisetopsida	Asteraceae		21.3039	1	No	No	No
Achyrocline flaccida	flowering plants	Equisetopsida	Asteraceae		20.6283	1	No	No	No
Achyrocline latifolia	flowering plants	Equisetopsida	Asteraceae		24863.4	0.2	No	No	No
Achyrocline lehmannii	flowering plants	Equisetopsida	Asteraceae		233.941	1	No	No	No
Achyrocline ramosissima	flowering plants	Equisetopsida	Asteraceae		6447.95	0.2	No	No	No
Achyrocline satureioides	flowering plants	Equisetopsida	Asteraceae		83510.8	0.2	Yes	No	No
Achyrocline venosa	flowering plants	Equisetopsida	Asteraceae		144.609	1	No	No	No
Aciachne acicularis	flowering plants	Equisetopsida	Poaceae		13351.9	0.2	No	No	No
Aciachne flagellifera	flowering plants	Equisetopsida	Poaceae		3803.11	0.600659	No	No	No
Acicarpha tribuloides	flowering plants	Equisetopsida	Calyceraceae		0	0.993788	No	No	No
Acidodontium megalocarpum	bryophytes	NA_grouprepeated	Bryaceae		14753.5	0.20743	Yes	Yes	Yes
Acidodontium seminerve	bryophytes	NA_grouprepeated	Bryaceae		23158.7	0.2	Yes	Yes	No
Acidoton nicaraguensis	flowering plants	Equisetopsida	Euphorbiaceae		131500	0.2	No	No	No
Acinodendron coronatum	flowering plants	Equisetopsida	Melastomataceae		10104.3	0.2	No	No	No
Acinodendron grandiflorum	flowering plants	Equisetopsida	Melastomataceae		619.342	0.957286	No	No	No
Acinodendron psychrophilum	flowering plants	Equisetopsida	Melastomataceae		42.5179	0.901384	No	No	No
Aciotis annua	flowering plants	Equisetopsida	Melastomataceae		42017.9	0.2	No	No	No
Aciotis indecora	flowering plants	Equisetopsida	Melastomataceae		180088	0.2	Yes	Yes	Yes
Aciotis ornata	flowering plants	Equisetopsida	Melastomataceae		17864.5	0.2	No	No	No
Aciotis polystachya	flowering plants	Equisetopsida	Melastomataceae		194593	0.2	Yes	No	No
Aciotis rubricaulis	flowering plants	Equisetopsida	Melastomataceae		195695	0.2	Yes	No	No
Acmella oppositifolia	flowering plants	Equisetopsida	Asteraceae		13175	0.2	No	No	No
Acmella repens	flowering plants	Equisetopsida	Asteraceae		534.136	0.592807	No	No	No
Acnistus arborescens	flowering plants	Equisetopsida	Solanaceae		33069.7	0.2	No	No	No
Acosmium cardenasii	flowering plants	Equisetopsida	Fabaceae		60.9315	1	No	No	No
Acosmium nitens	flowering plants	Equisetopsida	Fabaceae		52974.1	0.2	Yes	Yes	Yes
Acroceras excavatum	flowering plants	Equisetopsida	Poaceae		6030.39	0.246802	No	No	No
Acroporium pungens	bryophytes	NA_grouprepeated	Sematophyllaceae		261187	0.2	Yes	No	No
Acropternis orthonyx	Vertebrates	Aves	Rhinocryptidae	LC	35179.1	0.2	Yes	No	No
Acroschisma wilsonii	bryophytes	NA_grouprepeated	Andreaeaceae		534.194	1	No	No	No
Acrostichum aureum	ferns and allies	Equisetopsida	Pteridaceae	LC	1106.55	0.206859	No	No	No
Actinodontium integrifolium	bryophytes	NA_grouprepeated	Daltoniaceae		681.955	0.721073	No	No	No
Actinostachys subtrijuga	ferns and allies	Equisetopsida	Schizaeaceae		92655.7	0.2	Yes	Yes	Yes
Actinostemon schomburgkii	flowering plants	Equisetopsida	Euphorbiaceae		16010.4	0.2	No	No	No
Adelanthus decipiens	bryophytes	NA_grouprepeated	Adelanthaceae		489.91	0.92608	No	No	No
Adelanthus lindenbergianus	bryophytes	NA_grouprepeated	Adelanthaceae		11686.9	0.307839	Yes	Yes	No
Adelanthus pittieri	bryophytes	NA_grouprepeated	Adelanthaceae		575.147	0.935078	No	No	No
Adelia membranifolia	flowering plants	Equisetopsida	Euphorbiaceae		0	0.88908	No	No	No
Adelobotrys adscendens	flowering plants	Equisetopsida	Melastomataceae		176871	0.2	Yes	No	No
Adelobotrys barbata	flowering plants	Equisetopsida	Melastomataceae		85.4651	0.669631	No	No	No
Adelobotrys boissieriana	flowering plants	Equisetopsida	Melastomataceae		64.0033	0.865253	No	No	No
Adelobotrys fuscescens	flowering plants	Equisetopsida	Melastomataceae		21.2496	0.867764	No	No	No
Adelobotrys intonsa	flowering plants	Equisetopsida	Melastomataceae		106.603	1	No	No	No
Adelobotrys klugii	flowering plants	Equisetopsida	Melastomataceae		18516.9	0.2	No	No	No
Adelobotrys macrantha	flowering plants	Equisetopsida	Melastomataceae		0	1	No	No	No
Adelobotrys scandens	flowering plants	Equisetopsida	Melastomataceae		18755.4	0.2	Yes	Yes	Yes
Adelobotrys tessmannii	flowering plants	Equisetopsida	Melastomataceae		23330.2	0.2	No	No	No
Adelophryne adiastola	Vertebrates	Amphibia	Eleutherodactylidae	LC	28899.4	0.2	No	Yes	Yes
Adelophryne gutturosa	Vertebrates	Amphibia	Eleutherodactylidae	LC	531.677	1	No	No	No
Adelothecium bogotense	bryophytes	NA_grouprepeated	Daltoniaceae		24520	0.2	Yes	No	No
Adelphia hiraea	flowering plants	Equisetopsida	Malpighiaceae		42.7387	1	No	No	No
Adelphia macrophylla	flowering plants	Equisetopsida	Malpighiaceae		725.811	0.856272	No	No	No
Adelphobates quinquevittatus	Vertebrates	Amphibia	Dendrobatidae	LC	52164.9	0.2	No	No	No
Adenocalymma aspericarpum	flowering plants	Equisetopsida	Bignoniaceae		5662.73	0.205811	No	No	No
Adenocalymma biternatum	flowering plants	Equisetopsida	Bignoniaceae		277.173	0.874365	No	No	No
Adenocalymma bracteolatum	flowering plants	Equisetopsida	Bignoniaceae		8132.99	0.401036	Yes	No	No
Adenocalymma cladotrichum	flowering plants	Equisetopsida	Bignoniaceae		86553.8	0.2	No	No	No
Adenocalymma flaviflorum	flowering plants	Equisetopsida	Bignoniaceae		28534.9	0.2	No	Yes	Yes
Adenocalymma impressum	flowering plants	Equisetopsida	Bignoniaceae		193809	0.2	Yes	No	No
Adenocalymma purpurascens	flowering plants	Equisetopsida	Bignoniaceae		118283	0.2	Yes	No	No
Adenocalymma schomburgkii	flowering plants	Equisetopsida	Bignoniaceae		132090	0.2	No	Yes	Yes
Adenocalymma uleanum	flowering plants	Equisetopsida	Bignoniaceae		63834.8	0.2	Yes	No	No
Adenolisianthus arboreus	flowering plants	Equisetopsida	Gentianaceae		37687.9	0.2	Yes	Yes	Yes
Adenomera andreae	Vertebrates	Amphibia	Leptodactylidae	LC	114050	0.2	No	No	No
Adenomera diptyx	Vertebrates	Amphibia	Leptodactylidae	LC	54885.4	0.2	Yes	Yes	No
Adenomera hylaedactyla	Vertebrates	Amphibia	Leptodactylidae	LC	125096	0.2	No	Yes	Yes
Adenostemma fosbergii	flowering plants	Equisetopsida	Asteraceae		40415.7	0.2	No	No	No
Adenostemma vargasii	flowering plants	Equisetopsida	Asteraceae		62.4473	1	No	No	No
Adesmia horrida	flowering plants	Equisetopsida	Fabaceae		0	1	No	No	No
Adesmia miraflorensis	flowering plants	Equisetopsida	Fabaceae		8084.01	0.2	No	No	No
Adesmia spinosissima	flowering plants	Equisetopsida	Fabaceae		59.5931	0.832818	No	No	No
Adiantopsis chlorophylla	ferns and allies	Equisetopsida	Pteridaceae		17381.4	0.2	No	No	No
Adiantum alarconianum	ferns and allies	Equisetopsida	Pteridaceae		21.3219	1	No	No	No
Adiantum anceps	ferns and allies	Equisetopsida	Pteridaceae		10205.9	0.270463	No	No	No
Adiantum argutum	ferns and allies	Equisetopsida	Pteridaceae		47317	0.2	Yes	No	No
Adiantum cajennense	ferns and allies	Equisetopsida	Pteridaceae		139396	0.2	No	No	No
Adiantum concinnum	ferns and allies	Equisetopsida	Pteridaceae		47059.6	0.2	No	No	No
Adiantum decoratum	ferns and allies	Equisetopsida	Pteridaceae		128.002	0.944995	No	No	No
Adiantum digitatum	ferns and allies	Equisetopsida	Pteridaceae		8237.78	0.2	No	No	No
Adiantum humile	ferns and allies	Equisetopsida	Pteridaceae		104092	0.2	No	No	No
Adiantum lorentzii	ferns and allies	Equisetopsida	Pteridaceae		12402	0.2	No	No	No
Adiantum lucidum	ferns and allies	Equisetopsida	Pteridaceae		4061.44	0.227713	No	No	No
Adiantum lunulatum	ferns and allies	Equisetopsida	Pteridaceae		6980.63	0.2	No	Yes	Yes
Adiantum macrocladum	ferns and allies	Equisetopsida	Pteridaceae		1249.19	0.620226	No	No	No
Adiantum macrophyllum	ferns and allies	Equisetopsida	Pteridaceae		65746.9	0.2	Yes	No	No
Adiantum peruvianum	ferns and allies	Equisetopsida	Pteridaceae		12821.5	0.219932	Yes	No	No
Adiantum platyphyllum	ferns and allies	Equisetopsida	Pteridaceae		47383.1	0.2	Yes	No	No
Adiantum poiretii	ferns and allies	Equisetopsida	Pteridaceae		18079	0.2	No	No	No
Adiantum polyphyllum	ferns and allies	Equisetopsida	Pteridaceae		147.854	1	No	No	No
Adiantum raddianum	ferns and allies	Equisetopsida	Pteridaceae		80686.7	0.2	No	No	No
Adiantum rufopunctatum	ferns and allies	Equisetopsida	Pteridaceae		495.677	0.989803	No	No	No
Adiantum scalare	ferns and allies	Equisetopsida	Pteridaceae		21855.5	0.2	No	No	No
Adiantum seemannii	ferns and allies	Equisetopsida	Pteridaceae		84.6957	1	No	No	No
Adiantum tomentosum	ferns and allies	Equisetopsida	Pteridaceae		209298	0.2	Yes	No	No
Adiantum trichochlaenum	ferns and allies	Equisetopsida	Pteridaceae		0	1	No	No	No
Adiantum urophyllum	ferns and allies	Equisetopsida	Pteridaceae		13138.3	0.2	No	No	No
Adiantum villosissimum	ferns and allies	Equisetopsida	Pteridaceae		87568.6	0.2	No	Yes	Yes
Adiantum villosum	ferns and allies	Equisetopsida	Pteridaceae		337.589	0.69743	No	No	No
Adiantum wilsonii	ferns and allies	Equisetopsida	Pteridaceae		1893.65	0.4293	No	No	No
Adiscanthus fusciflorus	flowering plants	Equisetopsida	Rutaceae		11355.6	0.2	No	Yes	Yes
Aechmea abbreviata	flowering plants	Equisetopsida	Bromeliaceae	LC	128.215	1	No	No	No
Aechmea aciculosa	flowering plants	Equisetopsida	Bromeliaceae		1239.37	0.462542	No	No	No
Aechmea angustifolia	flowering plants	Equisetopsida	Bromeliaceae		168425	0.2	Yes	No	No
Aechmea brevicollis	flowering plants	Equisetopsida	Bromeliaceae		9163.13	0.2	No	Yes	Yes
Aechmea bromeliifolia	flowering plants	Equisetopsida	Bromeliaceae		227115	0.2	Yes	No	No
Aechmea chantinii	flowering plants	Equisetopsida	Bromeliaceae		59750.1	0.2	No	No	No
Aechmea contracta	flowering plants	Equisetopsida	Bromeliaceae		36806.9	0.2	No	Yes	Yes
Aechmea corymbosa	flowering plants	Equisetopsida	Bromeliaceae		10721.1	0.2	No	No	Yes
Aechmea dactylina	flowering plants	Equisetopsida	Bromeliaceae		1146.69	0.262941	No	No	No
Aechmea distichantha	flowering plants	Equisetopsida	Bromeliaceae		16868	0.2	Yes	No	No
Aechmea drakeana	flowering plants	Equisetopsida	Bromeliaceae		42.6606	0.769192	No	No	No
Aechmea hoppii	flowering plants	Equisetopsida	Bromeliaceae		15081	0.2	No	No	No
Aechmea lingulata	flowering plants	Equisetopsida	Bromeliaceae		18702.8	0.2	No	Yes	Yes
Aechmea longifolia	flowering plants	Equisetopsida	Bromeliaceae		91042.3	0.2	No	No	No
Aechmea magdalenae	flowering plants	Equisetopsida	Bromeliaceae		45833.8	0.2	Yes	No	No
Aechmea mertensii	flowering plants	Equisetopsida	Bromeliaceae		284092	0.2	Yes	No	No
Aechmea mexicana	flowering plants	Equisetopsida	Bromeliaceae		0	1	No	No	No
Aechmea napoensis	flowering plants	Equisetopsida	Bromeliaceae	NT	0	1	No	No	No
Aechmea nidularioides	flowering plants	Equisetopsida	Bromeliaceae		16937.4	0.2	No	No	No
Aechmea penduliflora	flowering plants	Equisetopsida	Bromeliaceae		72744.1	0.2	No	Yes	Yes
Aechmea poitaei	flowering plants	Equisetopsida	Bromeliaceae		25316.2	0.2	Yes	Yes	Yes
Aechmea politii	flowering plants	Equisetopsida	Bromeliaceae		21.3444	0.685363	No	No	No
Aechmea pubescens	flowering plants	Equisetopsida	Bromeliaceae		783.483	0.516866	No	No	No
Aechmea pyramidalis	flowering plants	Equisetopsida	Bromeliaceae		42.7358	1	No	No	No
Aechmea retusa	flowering plants	Equisetopsida	Bromeliaceae		21.3686	1	No	No	No
Aechmea roeseliae	flowering plants	Equisetopsida	Bromeliaceae	VU	6067.89	0.2	No	No	No
Aechmea rubiginosa	flowering plants	Equisetopsida	Bromeliaceae		30872	0.2	Yes	No	Yes
Aechmea servitensis	flowering plants	Equisetopsida	Bromeliaceae		42.7398	1	No	No	No
Aechmea setigera	flowering plants	Equisetopsida	Bromeliaceae		115873	0.2	No	No	No
Aechmea strobilacea	flowering plants	Equisetopsida	Bromeliaceae		6211.21	0.276878	No	No	No
Aechmea tessmannii	flowering plants	Equisetopsida	Bromeliaceae		9076.85	0.2	No	No	No
Aechmea tillandsioides	flowering plants	Equisetopsida	Bromeliaceae		185196	0.2	No	Yes	Yes
Aechmea tonduzii	flowering plants	Equisetopsida	Bromeliaceae		488.894	0.618701	No	No	No
Aechmea veitchii	flowering plants	Equisetopsida	Bromeliaceae		8858.25	0.2	No	No	No
Aechmea woronowii	flowering plants	Equisetopsida	Bromeliaceae		10575.8	0.353372	Yes	No	No
Aechmea zebrina	flowering plants	Equisetopsida	Bromeliaceae		21.3699	1	No	No	No
Aegiphila alba	flowering plants	Equisetopsida	Lamiaceae		11357	0.2	No	No	No
Aegiphila anomala	flowering plants	Equisetopsida	Lamiaceae		63.7188	1	No	No	Yes
Aegiphila bogotensis	flowering plants	Equisetopsida	Lamiaceae		7412.48	0.217903	No	No	No
Aegiphila boliviana	flowering plants	Equisetopsida	Lamiaceae		96093.5	0.2	No	No	No
Aegiphila cordata	flowering plants	Equisetopsida	Lamiaceae		61922.5	0.2	No	No	No
Aegiphila costaricensis	flowering plants	Equisetopsida	Lamiaceae		5595.65	0.257507	No	No	No
Aegiphila cuatrecasasii	flowering plants	Equisetopsida	Lamiaceae		11305.4	0.2	No	No	No
Aegiphila cuneata	flowering plants	Equisetopsida	Lamiaceae		58692.4	0.2	Yes	No	No
Aegiphila elata	flowering plants	Equisetopsida	Lamiaceae		66590.5	0.2	No	No	No
Aegiphila elegans	flowering plants	Equisetopsida	Lamiaceae		70006.2	0.2	No	Yes	Yes
Aegiphila ferruginea	flowering plants	Equisetopsida	Lamiaceae	NT	3972.24	0.400353	No	No	No
Aegiphila grandis	flowering plants	Equisetopsida	Lamiaceae		21.368	1	No	No	No
Aegiphila haughtii	flowering plants	Equisetopsida	Lamiaceae		32111.8	0.2	Yes	No	No
Aegiphila herzogii	flowering plants	Equisetopsida	Lamiaceae		20.6364	1	No	No	No
Aegiphila hoehnei	flowering plants	Equisetopsida	Lamiaceae		4185.4	0.245963	No	No	No
Aegiphila insignis	flowering plants	Equisetopsida	Lamiaceae		10723.2	0.2	No	Yes	Yes
Aegiphila lehmannii	flowering plants	Equisetopsida	Lamiaceae		597.422	0.49431	No	No	No
Aegiphila macrantha	flowering plants	Equisetopsida	Lamiaceae		2122.34	0.255314	No	No	No
Aegiphila moldenkeana	flowering plants	Equisetopsida	Lamiaceae		18236.8	0.2	No	No	No
Aegiphila monticola	flowering plants	Equisetopsida	Lamiaceae	EN	2754.61	0.465014	No	No	No
Aegiphila mortoni	flowering plants	Equisetopsida	Lamiaceae		124.842	0.842283	No	No	No
Aegiphila multiflora	flowering plants	Equisetopsida	Lamiaceae		12734.2	0.2	No	No	No
Aegiphila novogranatensis	flowering plants	Equisetopsida	Lamiaceae		12048.2	0.2	No	No	No
Aegiphila panamensis	flowering plants	Equisetopsida	Lamiaceae	VU	203532	0.2	No	No	No
Aegiphila quararibeana	flowering plants	Equisetopsida	Lamiaceae		170.95	1	No	No	No
Aegiphila quinduensis	flowering plants	Equisetopsida	Lamiaceae		19323.5	0.2	No	No	No
Aegiphila roraimensis	flowering plants	Equisetopsida	Lamiaceae		3053.43	0.70047	No	No	No
Aegiphila smithii	flowering plants	Equisetopsida	Lamiaceae		28919	0.2	No	No	No
Aegiphila spicata	flowering plants	Equisetopsida	Lamiaceae		167.25	1	No	No	No
Aegiphila sufflava	flowering plants	Equisetopsida	Lamiaceae		10254.9	0.2	No	Yes	No
Aegiphila truncata	flowering plants	Equisetopsida	Lamiaceae		0	1	No	No	No
Aegiphila ulei	flowering plants	Equisetopsida	Lamiaceae		53363.3	0.2	Yes	No	No
Aegiphila vallensis	flowering plants	Equisetopsida	Lamiaceae		149.127	1	No	No	No
Aegiphila venezuelensis	flowering plants	Equisetopsida	Lamiaceae		21970.1	0.363472	Yes	No	No
Aegiphila vitelliniflora	flowering plants	Equisetopsida	Lamiaceae		7326.05	0.2	No	No	No
Aegiphila volubilis	flowering plants	Equisetopsida	Lamiaceae		20.3986	1	No	No	No
Aegopogon bryophilus	flowering plants	Equisetopsida	Poaceae		79.4079	0.772721	No	No	No
Aegopogon cenchroides	flowering plants	Equisetopsida	Poaceae	LC	32500.8	0.2	No	No	No
Aerolindigia capillacea	bryophytes	NA_grouprepeated	Brachytheciaceae		45222.6	0.2	Yes	No	No
Aeschynomene americana	flowering plants	Equisetopsida	Fabaceae		59714.1	0.2	No	No	No
Aeschynomene paniculata	flowering plants	Equisetopsida	Fabaceae		1673.45	0.305021	No	No	No
Aeschynomene scoparia	flowering plants	Equisetopsida	Fabaceae		0	0.99558	No	No	No
Aeschynomene tumbezensis	flowering plants	Equisetopsida	Fabaceae		1045.03	0.539722	No	No	No
Aetanthus andreanus	flowering plants	Equisetopsida	Loranthaceae		874.206	0.804263	No	No	No
Aetanthus colombianus	flowering plants	Equisetopsida	Loranthaceae		298.575	0.896084	No	No	No
Aetanthus macranthus	flowering plants	Equisetopsida	Loranthaceae		21.3689	1	No	No	No
Aetanthus nodosus	flowering plants	Equisetopsida	Loranthaceae		45308	0.2	No	No	No
Aetheolaena campanulata	flowering plants	Equisetopsida	Asteraceae		12077.3	0.2	No	No	No
Aetheolaena involucrata	flowering plants	Equisetopsida	Asteraceae	LC	6003.4	0.493445	No	No	No
Aetheolaena mojandensis	flowering plants	Equisetopsida	Asteraceae	NT	940.132	0.883251	No	No	No
Aetheolaena otophora	flowering plants	Equisetopsida	Asteraceae		8006.58	0.382468	No	No	No
Agalinis bangii	flowering plants	Equisetopsida	Orobanchaceae		3795.03	0.424468	No	No	No
Agalinis fiebrigii	flowering plants	Equisetopsida	Orobanchaceae		675.395	0.59638	No	No	No
Agalinis genistifolia	flowering plants	Equisetopsida	Orobanchaceae		3002.53	0.46782	No	No	No
Agalinis lanceolata	flowering plants	Equisetopsida	Orobanchaceae		17119.1	0.2	No	No	No
Agalinis megalantha	flowering plants	Equisetopsida	Orobanchaceae		186.072	1	No	No	No
Agalinis pennellii	flowering plants	Equisetopsida	Orobanchaceae		103.712	1	No	No	No
Agalychnis buckleyi	Vertebrates	Amphibia	Phyllomedusidae	LC	11768.7	0.2	No	No	No
Agalychnis hulli	Vertebrates	Amphibia	Phyllomedusidae	LC	2222.08	0.44702	No	No	No
Agalychnis psilopygion	Vertebrates	Amphibia	Phyllomedusidae	DD	21.3279	0.73501	No	No	No
Agalychnis spurrelli	Vertebrates	Amphibia	Phyllomedusidae	LC	1983.24	0.208794	No	No	No
Agarista boliviensis	flowering plants	Equisetopsida	Ericaceae		5518.4	0.444397	No	No	No
Agelasticus cyanopus	Vertebrates	Aves	Icteridae	LC	44538.6	0.2	No	Yes	Yes
Agelasticus thilius	Vertebrates	Aves	Icteridae	LC	7537.11	0.2	No	No	No
Agelasticus xanthophthalmus	Vertebrates	Aves	Icteridae	LC	26848.9	0.2	Yes	Yes	Yes
Ageratina ampla	flowering plants	Equisetopsida	Asteraceae		490.091	0.699105	No	No	No
Ageratina asclepiadea	flowering plants	Equisetopsida	Asteraceae		42.5293	0.94788	No	No	No
Ageratina dendroides	flowering plants	Equisetopsida	Asteraceae	VU	106.57	1	No	No	No
Ageratina exsertovenosa	flowering plants	Equisetopsida	Asteraceae		106.53	0.957927	No	No	No
Ageratina fastigiata	flowering plants	Equisetopsida	Asteraceae		5607.13	0.343817	No	No	No
Ageratina glechonophylla	flowering plants	Equisetopsida	Asteraceae		25383.5	0.2	No	No	No
Ageratina glyptophlebia	flowering plants	Equisetopsida	Asteraceae		914.505	0.811205	No	No	No
Ageratina gracilis	flowering plants	Equisetopsida	Asteraceae		22195.6	0.2	Yes	No	No
Ageratina lorentzii	flowering plants	Equisetopsida	Asteraceae		0	1	No	No	No
Ageratina parviceps	flowering plants	Equisetopsida	Asteraceae		9077.75	0.270693	No	No	No
Ageratina pentlandiana	flowering plants	Equisetopsida	Asteraceae		371.279	0.917463	No	No	No
Ageratina pichinchensis	flowering plants	Equisetopsida	Asteraceae		17869.3	0.2	No	No	No
Ageratina popayanensis	flowering plants	Equisetopsida	Asteraceae		1382.39	0.42015	No	No	No
Ageratina pseudochilca	flowering plants	Equisetopsida	Asteraceae		5191.38	0.411212	No	No	No
Ageratina scopulorum	flowering plants	Equisetopsida	Asteraceae		21.1687	1	No	No	No
Ageratina sodiroi	flowering plants	Equisetopsida	Asteraceae	LC	128.196	0.883328	No	No	No
Ageratina sternbergiana	flowering plants	Equisetopsida	Asteraceae		12396.3	0.2	No	No	No
Ageratina tambillensis	flowering plants	Equisetopsida	Asteraceae		84.0742	1	No	No	No
Ageratina tinifolia	flowering plants	Equisetopsida	Asteraceae		7118.2	0.284239	No	No	No
Ageratina vacciniaefolia	flowering plants	Equisetopsida	Asteraceae		1406.1	0.592898	No	No	No
Ageratum houstonianum	flowering plants	Equisetopsida	Asteraceae		0	1	No	No	No
Aglaeactis castelnaudii	Vertebrates	Aves	Trochilidae	LC	582.775	0.481998	No	No	No
Aglaeactis cupripennis	Vertebrates	Aves	Trochilidae	LC	60634.1	0.2	No	No	No
Aglaeactis pamela	Vertebrates	Aves	Trochilidae	LC	5078.63	0.320871	No	No	No
Aglaiocercus berlepschi	Vertebrates	Aves	Trochilidae	EN	84.1326	1	No	No	No
Aglaiocercus coelestis	Vertebrates	Aves	Trochilidae	LC	9833.01	0.2	No	No	No
Aglaiocercus kingii	Vertebrates	Aves	Trochilidae	LC	121009	0.2	No	No	No
Agonandra excelsa	flowering plants	Equisetopsida	Opiliaceae		19580.5	0.2	Yes	No	No
Agonandra peruviana	flowering plants	Equisetopsida	Opiliaceae		93621.1	0.2	Yes	No	No
Agonandra silvatica	flowering plants	Equisetopsida	Opiliaceae		228237	0.2	Yes	No	No
Agouticarpa curviflora	flowering plants	Equisetopsida	Rubiaceae		114726	0.2	Yes	No	No
Agouticarpa grandistipula	flowering plants	Equisetopsida	Rubiaceae		21.3668	1	No	No	No
Agouticarpa hirsuta	flowering plants	Equisetopsida	Rubiaceae		256.254	1	No	No	No
Agouticarpa isernii	flowering plants	Equisetopsida	Rubiaceae		100813	0.2	Yes	No	No
Agouticarpa velutina	flowering plants	Equisetopsida	Rubiaceae		5936	0.2	No	No	No
Agouticarpa williamsii	flowering plants	Equisetopsida	Rubiaceae		3489.62	0.234326	No	No	No
Agriornis albicauda	Vertebrates	Aves	Tyrannidae	VU	24033.3	0.2	No	No	No
Agriornis micropterus	Vertebrates	Aves	Tyrannidae	LC	60.6898	0.59541	No	No	No
Agriornis montanus	Vertebrates	Aves	Tyrannidae	LC	35705.1	0.2	No	No	No
Agriornis murinus	Vertebrates	Aves	Tyrannidae	LC	119.404	0.871703	No	No	No
Agrostis breviculmis	flowering plants	Equisetopsida	Poaceae		26338.1	0.2	Yes	No	No
Agrostis foliata	flowering plants	Equisetopsida	Poaceae		10729.3	0.366245	Yes	No	No
Agrostis mertensii	flowering plants	Equisetopsida	Poaceae		4940.72	0.204833	No	No	No
Agrostis meyenii	flowering plants	Equisetopsida	Poaceae		256.365	1	No	No	No
Agrostis perennans	flowering plants	Equisetopsida	Poaceae		39042.8	0.2	Yes	No	No
Agrostis tolucensis	flowering plants	Equisetopsida	Poaceae		22268.1	0.2	No	No	No
Agrostis trichodes	flowering plants	Equisetopsida	Poaceae		488.492	1	No	No	No
Aidia micrantha	flowering plants	Equisetopsida	Rubiaceae		0	1	No	No	No
Aiouea grandifolia	flowering plants	Equisetopsida	Lauraceae		34888.1	0.2	Yes	No	No
Aiouea longipetiolata	flowering plants	Equisetopsida	Lauraceae		41.6893	1	No	No	No
Aiouea tomentella	flowering plants	Equisetopsida	Lauraceae		10085.6	0.405546	Yes	Yes	Yes
Aiouea trinervis	flowering plants	Equisetopsida	Lauraceae		4414.46	0.594138	No	Yes	Yes
Aiphanes chiribogensis	flowering plants	Equisetopsida	Arecaceae	VU	106.845	1	No	No	No
Aiphanes deltoidea	flowering plants	Equisetopsida	Arecaceae		0	0.793368	No	No	No
Aiphanes eggersii	flowering plants	Equisetopsida	Arecaceae		42.7319	1	No	No	No
Aiphanes erinacea	flowering plants	Equisetopsida	Arecaceae		3375.99	0.384054	No	No	No
Aiphanes hirsuta	flowering plants	Equisetopsida	Arecaceae	LC	5869.58	0.2	No	No	No
Aiphanes horrida	flowering plants	Equisetopsida	Arecaceae		69724.2	0.2	Yes	No	No
Aiphanes lindeniana	flowering plants	Equisetopsida	Arecaceae	VU	0	0.987514	No	No	No
Aiphanes macroloba	flowering plants	Equisetopsida	Arecaceae		42.4634	1	No	No	No
Aiphanes simplex	flowering plants	Equisetopsida	Arecaceae		0	1	No	No	No
Aiphanes tricuspidata	flowering plants	Equisetopsida	Arecaceae		1982.86	0.20633	No	No	No
Aiphanes ulei	flowering plants	Equisetopsida	Arecaceae	LC	28058.5	0.2	No	No	No
Aiphanes weberbaueri	flowering plants	Equisetopsida	Arecaceae		12284.4	0.2	No	No	No
Akletos goeldii	Vertebrates	Aves	Thamnophilidae		30230.4	0.2	Yes	Yes	No
Akletos melanoceps	Vertebrates	Aves	Thamnophilidae		71102.1	0.2	No	Yes	No
Alansmia cultrata	ferns and allies	Equisetopsida	Grammitidaceae		48416.3	0.2	Yes	No	No
Alansmia dependens	ferns and allies	Equisetopsida	Grammitidaceae		106.689	1	No	No	No
Alansmia diaphana	ferns and allies	Equisetopsida	Grammitidaceae		206.336	1	No	No	No
Alansmia lanigera	ferns and allies	Equisetopsida	Grammitidaceae		27501	0.2	Yes	Yes	No
Alansmia stella	ferns and allies	Equisetopsida	Grammitidaceae		10508.9	0.260212	No	No	No
Albizia coripatensis	flowering plants	Equisetopsida	Fabaceae		67610.5	0.2	Yes	Yes	Yes
Albizia glabripetala	flowering plants	Equisetopsida	Fabaceae	LC	0	1	No	No	No
Albizia inundata	flowering plants	Equisetopsida	Fabaceae		39826.3	0.2	Yes	No	No
Albizia multiflora	flowering plants	Equisetopsida	Fabaceae		3242.1	0.260259	No	No	No
Albizia pedicellaris	flowering plants	Equisetopsida	Fabaceae		69163.7	0.2	Yes	No	No
Alchemilla pinnata	flowering plants	Equisetopsida	Rosaceae		18004.8	0.2	No	No	No
Alchemilla vulcanica	flowering plants	Equisetopsida	Rosaceae		14713.6	0.2	Yes	No	No
Alchornea acutifolia	flowering plants	Equisetopsida	Euphorbiaceae		1212.29	0.371493	No	No	No
Alchornea anamariae	flowering plants	Equisetopsida	Euphorbiaceae		7156.58	0.507972	Yes	No	No
Alchornea bogotensis	flowering plants	Equisetopsida	Euphorbiaceae		106.783	1	No	No	No
Alchornea brittonii	flowering plants	Equisetopsida	Euphorbiaceae		9406.15	0.364215	Yes	No	No
Alchornea grandiflora	flowering plants	Equisetopsida	Euphorbiaceae		138594	0.2	Yes	No	No
Alchornea grandis	flowering plants	Equisetopsida	Euphorbiaceae		53557.5	0.2	No	No	No
Alchornea latifolia	flowering plants	Equisetopsida	Euphorbiaceae		123350	0.2	No	Yes	Yes
Alchornea megalophylla	flowering plants	Equisetopsida	Euphorbiaceae		999.748	0.626975	No	No	No
Alchornea pearcei	flowering plants	Equisetopsida	Euphorbiaceae		71012	0.2	Yes	No	No
Alchornea triplinervia	flowering plants	Equisetopsida	Euphorbiaceae		252018	0.2	Yes	No	No
Alchorneopsis floribunda	flowering plants	Equisetopsida	Euphorbiaceae		222498	0.2	Yes	No	No
Aldina kunhardtiana	flowering plants	Equisetopsida	Fabaceae		0	0.796189	No	No	No
Aldina latifolia	flowering plants	Equisetopsida	Fabaceae		31482.3	0.2	Yes	Yes	Yes
Alexa bauhiniiflora	flowering plants	Equisetopsida	Fabaceae		448.717	1	No	No	No
Alexa canaracunensis	flowering plants	Equisetopsida	Fabaceae		63179.6	0.2	Yes	No	No
Alexa confusa	flowering plants	Equisetopsida	Fabaceae		638.915	0.540407	No	No	No
Alexa imperatricis	flowering plants	Equisetopsida	Fabaceae		0	1	No	No	No
Alibertia bertierifolia	flowering plants	Equisetopsida	Rubiaceae		65637.2	0.2	No	Yes	Yes
Alibertia claviflora	flowering plants	Equisetopsida	Rubiaceae		105103	0.2	No	No	No
Alibertia curviflora	flowering plants	Equisetopsida	Rubiaceae		21201.1	0.2	No	No	No
Alibertia dwyeri	flowering plants	Equisetopsida	Rubiaceae		12384.1	0.2	No	No	No
Alibertia occidentalis	flowering plants	Equisetopsida	Rubiaceae		662.426	0.880883	No	No	No
Alibertia patinoi	flowering plants	Equisetopsida	Rubiaceae		8804.18	0.2	No	No	No
Alibertia pilosa	flowering plants	Equisetopsida	Rubiaceae		122075	0.2	Yes	No	No
Alibertia stipularis	flowering plants	Equisetopsida	Rubiaceae		42.7253	1	No	No	No
Alicia anisopetala	flowering plants	Equisetopsida	Malpighiaceae		34267.7	0.2	Yes	No	No
Alipiopsitta xanthops	Vertebrates	Aves	Psittacidae	NT	0	1	No	No	No
Allagoptera leucocalyx	flowering plants	Equisetopsida	Arecaceae		20602.1	0.2	Yes	Yes	Yes
Allamanda cathartica	flowering plants	Equisetopsida	Apocynaceae		56681.1	0.2	No	No	No
Allobates conspicuus	Vertebrates	Amphibia	Aromobatidae	DD	1661.98	0.208604	No	No	No
Allobates femoralis	Vertebrates	Amphibia	Aromobatidae	LC	121909	0.2	No	No	No
Allobates insperatus	Vertebrates	Amphibia	Aromobatidae	LC	35930.5	0.2	No	No	No
Allobates juanii	Vertebrates	Amphibia	Aromobatidae	CR	0	1	No	No	No
Allobates kingsburyi	Vertebrates	Amphibia	Aromobatidae	EN	4462.72	0.322301	No	No	No
Allobates talamancae	Vertebrates	Amphibia	Aromobatidae	LC	1449.01	0.2	No	No	No
Allobates trilineatus	Vertebrates	Amphibia	Aromobatidae	LC	50917.5	0.2	No	No	No
Allobates zaparo	Vertebrates	Amphibia	Aromobatidae	LC	2969.19	0.260817	No	No	No
Alloispermum caracasanum	flowering plants	Equisetopsida	Asteraceae		5641.61	0.234752	No	No	No
Allomarkgrafia plumeriiflora	flowering plants	Equisetopsida	Apocynaceae		54598.9	0.2	No	No	Yes
Allophylus cinnamomeus	flowering plants	Equisetopsida	Sapindaceae		1014.1	0.8596	No	No	No
Allophylus divaricatus	flowering plants	Equisetopsida	Sapindaceae		133467	0.2	Yes	No	No
Allophylus edulis	flowering plants	Equisetopsida	Sapindaceae		39375.4	0.2	Yes	No	No
Allophylus floribundus	flowering plants	Equisetopsida	Sapindaceae		327103	0.2	Yes	No	No
Allophylus glabratus	flowering plants	Equisetopsida	Sapindaceae		0	1	No	No	No
Allophylus laevigatus	flowering plants	Equisetopsida	Sapindaceae		2549.58	0.717062	No	No	No
Allophylus loretensis	flowering plants	Equisetopsida	Sapindaceae		50006.9	0.2	Yes	No	No
Allophylus myrianthus	flowering plants	Equisetopsida	Sapindaceae		105.162	1	No	No	No
Allophylus pilosus	flowering plants	Equisetopsida	Sapindaceae		83323.7	0.2	Yes	No	No
Allophylus psilospermus	flowering plants	Equisetopsida	Sapindaceae		3368.15	0.217119	No	No	No
Allophylus punctatus	flowering plants	Equisetopsida	Sapindaceae		255383	0.2	Yes	No	No
Allophylus racemosus	flowering plants	Equisetopsida	Sapindaceae		19064.5	0.2	No	No	No
Allophylus scrobiculatus	flowering plants	Equisetopsida	Sapindaceae		41.7819	1	No	No	No
Allophylus stenodictyus	flowering plants	Equisetopsida	Sapindaceae		42.7196	1	No	No	No
Allophylus strictus	flowering plants	Equisetopsida	Sapindaceae		40812.6	0.2	Yes	No	No
Alloplectus hispidus	flowering plants	Equisetopsida	Gesneriaceae		22945.5	0.2	Yes	No	No
Alloplectus peruvianus	flowering plants	Equisetopsida	Gesneriaceae		3052.89	0.408429	No	No	No
Alloplectus weirii	flowering plants	Equisetopsida	Gesneriaceae		14846.1	0.2	No	No	No
Allosanthus trifoliolatus	flowering plants	Equisetopsida	Sapindaceae		0	1	No	No	No
Alnus acuminata	flowering plants	Equisetopsida	Betulaceae	LC	34297.9	0.2	No	No	No
Alonsoa acutifolia	flowering plants	Equisetopsida	Scrophulariaceae		13066.1	0.2	No	No	No
Alonsoa auriculata	flowering plants	Equisetopsida	Scrophulariaceae		41.3044	1	No	No	No
Alonsoa lactea	flowering plants	Equisetopsida	Scrophulariaceae		21.3699	0.911299	No	No	No
Alonsoa linearis	flowering plants	Equisetopsida	Scrophulariaceae		5141	0.2	No	No	No
Alonsoa meridionalis	flowering plants	Equisetopsida	Scrophulariaceae		35697.7	0.2	No	No	No
Alopochelidon fucata	Vertebrates	Aves	Hirundinidae	LC	83562.3	0.2	Yes	No	No
Alopoglossus angulatus	Vertebrates	Reptilia	Gymnophthalmidae	LC	48953.5	0.2	No	No	No
Alopoglossus atriventris	Vertebrates	Reptilia	Gymnophthalmidae	NE	48874.4	0.2	No	No	No
Alopoglossus buckleyi	Vertebrates	Reptilia	Gymnophthalmidae	NE	45679.2	0.2	No	No	No
Alopoglossus copii	Vertebrates	Reptilia	Gymnophthalmidae	NE	128.212	0.919667	No	No	No
Alopoglossus festae	Vertebrates	Reptilia	Gymnophthalmidae	NE	4336.14	0.204297	No	No	No
Alouatta caraya	Vertebrates	Mammalia	Atelidae	LC	24322.6	0.2	No	Yes	Yes
Alouatta macconnelli	Vertebrates	Mammalia	Atelidae	LC	84.3124	1	No	No	No
Alouatta palliata	Vertebrates	Mammalia	Atelidae	LC	1856.28	0.381455	No	No	No
Alouatta sara	Vertebrates	Mammalia	Atelidae	LC	32690.7	0.2	No	Yes	Yes
Aloysia fiebrigii	flowering plants	Equisetopsida	Verbenaceae		20.8481	0.814681	No	No	No
Aloysia gratissima	flowering plants	Equisetopsida	Verbenaceae		6868.79	0.2	No	No	No
Aloysia lycioides	flowering plants	Equisetopsida	Verbenaceae		60.9748	1	No	No	No
Aloysia scorodonioides	flowering plants	Equisetopsida	Verbenaceae		16673.8	0.2	No	No	No
Aloysia virgata	flowering plants	Equisetopsida	Verbenaceae		56801.6	0.2	Yes	No	No
Alseis blackiana	flowering plants	Equisetopsida	Rubiaceae		9438.27	0.348436	Yes	No	No
Alseis eggersii	flowering plants	Equisetopsida	Rubiaceae		42.6438	1	No	No	No
Alseis lugonis	flowering plants	Equisetopsida	Rubiaceae	NT	213.684	1	No	No	No
Alseis peruviana	flowering plants	Equisetopsida	Rubiaceae		21.3219	1	No	No	No
Alseis reticulata	flowering plants	Equisetopsida	Rubiaceae		922.883	0.606999	No	No	No
Alsophila esmeraldensis	ferns and allies	Equisetopsida	Cyatheaceae	EN	0	1	No	No	No
Alstroemeria pygmaea	flowering plants	Equisetopsida	Alstroemeriaceae		62.0437	1	No	No	No
Alternanthera albotomentosa	flowering plants	Equisetopsida	Amaranthaceae		682.57	0.349781	No	No	No
Alternanthera flavescens	flowering plants	Equisetopsida	Amaranthaceae		70926.7	0.2	Yes	No	No
Alternanthera halimifolia	flowering plants	Equisetopsida	Amaranthaceae		12859.4	0.2	No	No	No
Alternanthera macbridei	flowering plants	Equisetopsida	Amaranthaceae		211.238	0.85678	No	No	No
Alternanthera mexicana	flowering plants	Equisetopsida	Amaranthaceae		20831.7	0.2	No	No	No
Alternanthera pubiflora	flowering plants	Equisetopsida	Amaranthaceae		4563.47	0.2	No	No	No
Alternanthera pungens	flowering plants	Equisetopsida	Amaranthaceae		43826.1	0.2	No	No	No
Alternanthera scandens	flowering plants	Equisetopsida	Amaranthaceae		13773.6	0.2	Yes	No	No
Alternanthera sericea	flowering plants	Equisetopsida	Amaranthaceae		0	1	No	No	No
Alternanthera truxillensis	flowering plants	Equisetopsida	Amaranthaceae		320.41	0.568379	No	No	No
Alternanthera villosa	flowering plants	Equisetopsida	Amaranthaceae		4091.22	0.2	No	No	No
Alvaradoa subovata	flowering plants	Equisetopsida	Picramniaceae		3748.39	0.330218	No	No	No
Alzatea verticillata	flowering plants	Equisetopsida	Alzateaceae		22183.5	0.2	Yes	No	No
Amaioua magnicarpa	flowering plants	Equisetopsida	Rubiaceae		0	0.715601	No	No	No
Amanoa almerindae	flowering plants	Equisetopsida	Phyllanthaceae		1214.93	0.518465	No	No	No
Amanoa guianensis	flowering plants	Equisetopsida	Phyllanthaceae		160630	0.2	No	No	No
Amanoa nanayensis	flowering plants	Equisetopsida	Phyllanthaceae		21.3229	0.642545	No	No	No
Amaranthus caudatus	flowering plants	Equisetopsida	Amaranthaceae		1937.58	0.392933	No	No	No
Amaranthus muricatus	flowering plants	Equisetopsida	Amaranthaceae		178.207	0.692932	No	No	No
Amasonia campestris	flowering plants	Equisetopsida	Lamiaceae		106235	0.2	Yes	Yes	Yes
Amaurolimnas concolor	Vertebrates	Aves	Rallidae	LC	61275.3	0.2	No	No	No
Amaurospiza concolor	Vertebrates	Aves	Cardinalidae	LC	3054.42	0.266143	No	No	No
Amazilia amabilis	Vertebrates	Aves	Trochilidae	LC	11818.9	0.2	No	No	No
Amazilia amazilia	Vertebrates	Aves	Trochilidae	LC	7322.78	0.2	No	No	No
Amazilia brevirostris	Vertebrates	Aves	Trochilidae	LC	2860.12	0.2	No	No	No
Amazilia castaneiventris	Vertebrates	Aves	Trochilidae	EN	1787.75	0.327781	No	No	No
Amazilia chionogaster	Vertebrates	Aves	Trochilidae	LC	38417.1	0.2	No	No	No
Amazilia cyanifrons	Vertebrates	Aves	Trochilidae	LC	3042.71	0.2283	No	No	No
Amazilia lactea	Vertebrates	Aves	Trochilidae	LC	65460.8	0.2	Yes	No	No
Amazilia leucogaster	Vertebrates	Aves	Trochilidae	LC	21.0016	0.826696	No	No	No
Amazilia rosenbergi	Vertebrates	Aves	Trochilidae	LC	2365.81	0.2	No	No	No
Amazilia versicolor	Vertebrates	Aves	Trochilidae	LC	127547	0.2	No	Yes	Yes
Amazilia viridicauda	Vertebrates	Aves	Trochilidae	LC	7021.33	0.25734	No	No	No
Amazona autumnalis	Vertebrates	Aves	Psittacidae	LC	12966.4	0.2	No	No	No
Amazona barbadensis	Vertebrates	Aves	Psittacidae	VU	41.9802	0.822485	No	No	No
Amazona dufresniana	Vertebrates	Aves	Psittacidae	NT	1254.26	0.735453	No	No	No
Amazona festiva	Vertebrates	Aves	Psittacidae	NT	41081.3	0.2	No	Yes	Yes
Amazona mercenarius	Vertebrates	Aves	Psittacidae	LC	108825	0.2	No	No	No
Amazona tucumana	Vertebrates	Aves	Psittacidae	VU	0	1	No	No	No
Amazonetta brasiliensis	Vertebrates	Aves	Anatidae	LC	150715	0.2	No	No	No
Amazophrynella minuta	Vertebrates	Amphibia	Bufonidae	LC	64474.9	0.2	No	No	No
Ambelania acida	flowering plants	Equisetopsida	Apocynaceae		40743	0.2	No	No	No
Ambelania duckei	flowering plants	Equisetopsida	Apocynaceae		1135.25	0.720316	No	No	No
Ambelania occidentalis	flowering plants	Equisetopsida	Apocynaceae		6979.17	0.2	No	No	No
Amblovenatum opulentum	ferns and allies	Equisetopsida	Thelypteridaceae		231570	0.2	Yes	No	No
Amblyramphus holosericeus	Vertebrates	Aves	Icteridae	LC	8640.93	0.236382	No	Yes	Yes
Ambrosia arborescens	flowering plants	Equisetopsida	Asteraceae		16913.1	0.2	No	No	No
Ambrosia artemisioides	flowering plants	Equisetopsida	Asteraceae		613.528	0.308407	No	No	No
Ameerega altamazonica	Vertebrates	Amphibia	Dendrobatidae	NE	21.2844	1	No	No	No
Ameerega bilinguis	Vertebrates	Amphibia	Dendrobatidae	LC	5769.06	0.341988	No	No	No
Ameerega hahneli	Vertebrates	Amphibia	Dendrobatidae	LC	63228.3	0.2	No	No	No
Ameerega parvula	Vertebrates	Amphibia	Dendrobatidae	LC	17469.5	0.2	No	No	No
Ameerega petersi	Vertebrates	Amphibia	Dendrobatidae	LC	42.3338	1	No	No	No
Ameerega picta	Vertebrates	Amphibia	Dendrobatidae	LC	94680.1	0.2	Yes	No	No
Ameerega trivittata	Vertebrates	Amphibia	Dendrobatidae	LC	153712	0.2	No	No	No
Ameiva bifrontata	Vertebrates	Reptilia	Teiidae	NE	4654.14	0.2	No	No	No
Ameivula ocellifera	Vertebrates	Reptilia	Teiidae	NE	43894.6	0.2	Yes	No	No
Amerotyphlops brongersmianus	Vertebrates	Reptilia	Typhlopidae	NE	66084.6	0.2	Yes	No	No
Amicia andicola	flowering plants	Equisetopsida	Fabaceae		19.8947	1	No	No	No
Amicia glandulosa	flowering plants	Equisetopsida	Fabaceae		2574.1	0.273144	No	No	No
Amicia lobbiana	flowering plants	Equisetopsida	Fabaceae		7990.15	0.200775	No	No	No
Ammandra decasperma	flowering plants	Equisetopsida	Arecaceae		85.4746	0.890949	No	No	No
Ammodramus savannarum	Vertebrates	Aves	Emberizidae	LC	0	1	No	No	No
Amomyrtella guili	flowering plants	Equisetopsida	Myrtaceae		19.8318	1	No	No	No
Ampelioides tschudii	Vertebrates	Aves	Cotingidae	LC	79342.5	0.2	No	No	No
Ampelion rubrocristatus	Vertebrates	Aves	Cotingidae	LC	89828.3	0.2	No	No	No
Ampelion rufaxilla	Vertebrates	Aves	Cotingidae	LC	36099.6	0.2	No	No	No
Ampelocera edentula	flowering plants	Equisetopsida	Ulmaceae		192768	0.2	Yes	No	No
Ampelocera longissima	flowering plants	Equisetopsida	Ulmaceae	NT	1858.82	0.631136	No	No	No
Ampelocera macphersonii	flowering plants	Equisetopsida	Ulmaceae		8544.49	0.2	No	No	No
Ampelocera macrocarpa	flowering plants	Equisetopsida	Ulmaceae		0	1	No	No	No
Ampelocera ruizii	flowering plants	Equisetopsida	Ulmaceae		107107	0.2	Yes	No	No
Ampelornis griseiceps	Vertebrates	Aves	Thamnophilidae		426.421	0.508591	No	No	No
Ampelozizyphus amazonicus	flowering plants	Equisetopsida	Rhamnaceae		221595	0.2	No	Yes	Yes
Amphidasya ambigua	flowering plants	Equisetopsida	Rubiaceae		5413.56	0.2	No	No	No
Amphidasya colombiana	flowering plants	Equisetopsida	Rubiaceae		32384	0.2	No	No	No
Amphidasya longicalycina	flowering plants	Equisetopsida	Rubiaceae		0	1	No	No	No
Amphidium tortuosum	bryophytes	NA_grouprepeated	Orthotrichaceae		38633.5	0.2	No	No	No
Amphilophium arenarium	flowering plants	Equisetopsida	Bignoniaceae		63.8741	1	No	No	No
Amphilophium aschersonii	flowering plants	Equisetopsida	Bignoniaceae		202308	0.2	Yes	No	No
Amphilophium chocoense	flowering plants	Equisetopsida	Bignoniaceae		0	0.822728	No	No	No
Amphilophium ecuadorense	flowering plants	Equisetopsida	Bignoniaceae		63.9979	1	No	No	No
Amphilophium laevis	flowering plants	Equisetopsida	Bignoniaceae		10161.9	0.2	No	Yes	Yes
Amphilophium magnoliifolium	flowering plants	Equisetopsida	Bignoniaceae		172246	0.2	No	No	No
Amphilophium obovatum	flowering plants	Equisetopsida	Bignoniaceae		1318.51	0.906795	No	No	No
Amphilophium pannosum	flowering plants	Equisetopsida	Bignoniaceae		20306.4	0.2	No	No	No
Amphilophium parkeri	flowering plants	Equisetopsida	Bignoniaceae		30660.4	0.2	Yes	No	No
Amphilophium pulverulentum	flowering plants	Equisetopsida	Bignoniaceae		83249.8	0.2	No	Yes	Yes
Amphilophium sandwithii	flowering plants	Equisetopsida	Bignoniaceae		1016.68	0.575796	No	No	No
Amphisbaena bassleri	Vertebrates	Reptilia	Amphisbaenidae	NE	6152.72	0.236656	No	No	No
Amphisbaena borelli	Vertebrates	Reptilia	Amphisbaenidae	NE	15917.2	0.2	No	No	No
Amphisbaena camura	Vertebrates	Reptilia	Amphisbaenidae	NE	6251.57	0.423119	No	No	No
Amphisbaena cegei	Vertebrates	Reptilia	Amphisbaenidae	NE	81.3267	0.832336	No	No	No
Amphisbaena microcephalum	Vertebrates	Reptilia	Amphisbaenidae	NE	0	1	No	No	No
Amphisbaena occidentalis	Vertebrates	Reptilia	Amphisbaenidae	NE	0	0.69593	No	No	No
Amphisbaena varia	Vertebrates	Reptilia	Amphisbaenidae	NE	1346.25	0.391759	No	No	No
Amphitecna isthmica	flowering plants	Equisetopsida	Bignoniaceae	VU	0	1	No	No	No
Amphitecna latifolia	flowering plants	Equisetopsida	Bignoniaceae		127.635	0.460555	No	No	No
Amyris macrocarpa	flowering plants	Equisetopsida	Rutaceae		21026.2	0.2	No	No	No
Amyris pinnata	flowering plants	Equisetopsida	Rutaceae		1383.84	0.253439	No	No	No
Anabacerthia ruficaudata	Vertebrates	Aves	Furnariidae		265813	0.2	Yes	No	No
Anabacerthia striaticollis	Vertebrates	Aves	Furnariidae	LC	158134	0.2	Yes	No	No
Anabacerthia variegaticeps	Vertebrates	Aves	Furnariidae	LC	8197.42	0.2	No	No	No
Anabazenops dorsalis	Vertebrates	Aves	Furnariidae	LC	71440.1	0.2	Yes	No	No
Anacardium giganteum	flowering plants	Equisetopsida	Anacardiaceae		55354.9	0.2	No	No	No
Anacardium humile	flowering plants	Equisetopsida	Anacardiaceae		663.11	1	No	No	No
Anacardium spruceanum	flowering plants	Equisetopsida	Anacardiaceae		47535.6	0.2	No	Yes	Yes
Anacolia laevisphaera	bryophytes	NA_grouprepeated	Bartramiaceae		33180.3	0.2	No	No	No
Anadenanthera colubrina	flowering plants	Equisetopsida	Fabaceae		74656.8	0.2	Yes	No	No
Anadia bitaeniata	Vertebrates	Reptilia	Gymnophthalmidae	DD	190.034	1	No	No	No
Anadia bogotensis	Vertebrates	Reptilia	Gymnophthalmidae	NE	42.5661	1	No	No	No
Anadia rhombifera	Vertebrates	Reptilia	Gymnophthalmidae	NE	64.1086	1	No	No	No
Anaectocalyx bracteosa	flowering plants	Equisetopsida	Melastomataceae		63.3191	1	No	No	No
Anagallis arvensis	flowering plants	Equisetopsida	Primulaceae		9221.92	0.2	No	No	No
Anairetes alpinus	Vertebrates	Aves	Tyrannidae	EN	272.574	1	No	No	No
Anairetes nigrocristatus	Vertebrates	Aves	Tyrannidae	LC	4683.47	0.2	No	No	No
Anairetes parulus	Vertebrates	Aves	Tyrannidae	LC	66058.9	0.2	No	No	No
Anairetes reguloides	Vertebrates	Aves	Tyrannidae	LC	3513.98	0.2	No	No	No
Ananas parguazensis	flowering plants	Equisetopsida	Bromeliaceae		58577.2	0.2	Yes	Yes	Yes
Ananthacorus angustifolius	ferns and allies	Equisetopsida	Pteridaceae		243524	0.2	No	No	No
Anas acuta	Vertebrates	Aves	Anatidae	LC	0	1	No	No	No
Anas americana	Vertebrates	Aves	Anatidae		967.051	0.765181	No	No	No
Anas andium	Vertebrates	Aves	Anatidae	LC	22742.5	0.2	Yes	No	No
Anas bahamensis	Vertebrates	Aves	Anatidae	LC	8065.63	0.2	No	No	No
Anas clypeata	Vertebrates	Aves	Anatidae	LC	1175.93	0.582591	No	No	No
Anas georgica	Vertebrates	Aves	Anatidae	LC	49192	0.2	No	No	No
Anas platalea	Vertebrates	Aves	Anatidae	LC	39.7097	1	No	No	No
Anas puna	Vertebrates	Aves	Anatidae	LC	25115.6	0.2	No	No	No
Anastrophyllum auritum	bryophytes	NA_grouprepeated	Anastrophyllaceae		29644.4	0.2	Yes	No	No
Anaueria brasiliensis	flowering plants	Equisetopsida	Lauraceae		22554.8	0.2	No	Yes	No
Anaxagorea acuminata	flowering plants	Equisetopsida	Annonaceae		65651.3	0.2	No	Yes	Yes
Anaxagorea allenii	flowering plants	Equisetopsida	Annonaceae		0	0.501116	No	No	No
Anaxagorea brachycarpa	flowering plants	Equisetopsida	Annonaceae		47296.7	0.2	No	Yes	Yes
Anaxagorea brevipes	flowering plants	Equisetopsida	Annonaceae		171898	0.2	Yes	Yes	Yes
Anaxagorea crassipetala	flowering plants	Equisetopsida	Annonaceae		9457.33	0.2	No	No	No
Anaxagorea dolichocarpa	flowering plants	Equisetopsida	Annonaceae		173805	0.2	Yes	No	No
Anaxagorea gigantophylla	flowering plants	Equisetopsida	Annonaceae		1944.05	0.728922	No	No	No
Anaxagorea petiolata	flowering plants	Equisetopsida	Annonaceae		74469.6	0.2	Yes	Yes	Yes
Anaxagorea rufa	flowering plants	Equisetopsida	Annonaceae		17271.3	0.2	No	Yes	Yes
Anchietea frangulaefolia	flowering plants	Equisetopsida	Violaceae		12198.9	0.2	No	Yes	Yes
Anchietea pyrifolia	flowering plants	Equisetopsida	Violaceae		6796.98	0.271434	No	No	No
Ancistrops strigilatus	Vertebrates	Aves	Furnariidae	LC	110068	0.2	Yes	Yes	Yes
Ancistrothyrsus tessmannii	flowering plants	Equisetopsida	Passifloraceae		21.3229	1	No	No	No
Ancistrum cylindristachyum	flowering plants	Equisetopsida	Rosaceae		12662.6	0.2	No	No	No
Andeimalva mandonii	flowering plants	Equisetopsida	Malvaceae		28694.6	0.2	No	No	No
Andigena cucullata	Vertebrates	Aves	Ramphastidae	LC	8993.74	0.329108	No	No	No
Andigena hypoglauca	Vertebrates	Aves	Ramphastidae	NT	33054.4	0.2	No	No	No
Andigena laminirostris	Vertebrates	Aves	Ramphastidae	NT	2349.95	0.413435	No	No	No
Andigena nigrirostris	Vertebrates	Aves	Ramphastidae	LC	33928.6	0.2	No	No	No
Andina elata	bryophytes	NA_grouprepeated	Pottiaceae		0	1	No	No	No
Andina pruinosa	bryophytes	NA_grouprepeated	Pottiaceae		10251.9	0.2	No	No	No
Andinobates bombetes	Vertebrates	Amphibia	Dendrobatidae	EN	533.462	0.481383	No	No	No
Andinobates minutus	Vertebrates	Amphibia	Dendrobatidae	LC	404.058	0.33615	No	No	No
Andinobates opisthomelas	Vertebrates	Amphibia	Dendrobatidae	VU	1041.49	0.521973	No	No	No
Andinobates virolinensis	Vertebrates	Amphibia	Dendrobatidae	EN	21.2031	0.599827	No	No	No
Andira macrothyrsa	flowering plants	Equisetopsida	Fabaceae		54886.2	0.2	No	No	No
Andira multistipula	flowering plants	Equisetopsida	Fabaceae		57388.9	0.2	No	No	No
Andira surinamensis	flowering plants	Equisetopsida	Fabaceae		126250	0.2	Yes	No	Yes
Andira taurotesticulata	flowering plants	Equisetopsida	Fabaceae		37462.1	0.2	No	No	No
Andira trifoliolata	flowering plants	Equisetopsida	Fabaceae		42.6798	1	No	No	No
Andreaea nitida	bryophytes	NA_grouprepeated	Andreaeaceae		15647.6	0.2	Yes	No	No
Andreaea rupestris	bryophytes	NA_grouprepeated	Andreaeaceae		17642.6	0.225552	Yes	No	No
Andrewsianthus jamesonii	bryophytes	NA_grouprepeated	Jungermanniaceae		85448.1	0.2	No	No	No
Androdon aequatorialis	Vertebrates	Aves	Trochilidae	LC	2022.45	0.2	No	No	No
Andropogon aequatoriensis	flowering plants	Equisetopsida	Poaceae		63.9417	1	No	No	No
Andropogon fastigiatus	flowering plants	Equisetopsida	Poaceae		12483.4	0.2	No	No	No
Andropogon glaucescens	flowering plants	Equisetopsida	Poaceae		21.3697	0.794853	No	No	No
Andropogon lateralis	flowering plants	Equisetopsida	Poaceae		2586.93	0.408479	No	No	No
Andropogon scabriglumis	flowering plants	Equisetopsida	Poaceae	EN	405.636	0.82422	No	No	No
Anechites nerium	flowering plants	Equisetopsida	Apocynaceae		106.628	0.848824	No	No	No
Aneilema umbrosum	flowering plants	Equisetopsida	Commelinaceae		137986	0.2	Yes	No	No
Anemia ferruginea	ferns and allies	Equisetopsida	Anemiaceae		43985.4	0.2	No	Yes	Yes
Anemia flexuosa	ferns and allies	Equisetopsida	Anemiaceae		219851	0.2	No	No	No
Anemia herzogii	ferns and allies	Equisetopsida	Anemiaceae		56878.9	0.2	Yes	Yes	Yes
Anemia hirsuta	ferns and allies	Equisetopsida	Anemiaceae		22632.6	0.2	No	No	No
Anemia myriophylla	ferns and allies	Equisetopsida	Anemiaceae		3151.92	0.240965	No	No	No
Anemia phyllitidis	ferns and allies	Equisetopsida	Anemiaceae		80607.4	0.2	Yes	No	No
Anemia tomentosa	ferns and allies	Equisetopsida	Anemiaceae		50087.8	0.2	Yes	No	No
Anemia villosa	ferns and allies	Equisetopsida	Anemiaceae		55775.2	0.2	Yes	No	No
Anemone helleborifolia	flowering plants	Equisetopsida	Ranunculaceae		124.888	0.916264	No	No	No
Anemopaegma alatum	flowering plants	Equisetopsida	Bignoniaceae		254.708	1	No	No	No
Anemopaegma arvense	flowering plants	Equisetopsida	Bignoniaceae		20.6643	1	No	No	No
Anemopaegma chrysoleucum	flowering plants	Equisetopsida	Bignoniaceae		178194	0.2	No	No	No
Anemopaegma flavum	flowering plants	Equisetopsida	Bignoniaceae		333.321	0.867695	No	No	No
Anemopaegma glaucum	flowering plants	Equisetopsida	Bignoniaceae		1336.86	0.430215	No	No	No
Anemopaegma orbiculatum	flowering plants	Equisetopsida	Bignoniaceae		550.513	0.749521	No	No	No
Anemopaegma paraense	flowering plants	Equisetopsida	Bignoniaceae		21981	0.2	No	Yes	Yes
Anemopaegma puberulum	flowering plants	Equisetopsida	Bignoniaceae		4796	0.2	No	No	No
Anemopaegma santaritense	flowering plants	Equisetopsida	Bignoniaceae		0	1	No	No	No
Anetanthus gracilis	flowering plants	Equisetopsida	Gesneriaceae		84067.7	0.2	No	Yes	Yes
Anetium citrifolium	ferns and allies	Equisetopsida	Pteridaceae		153485	0.2	Yes	No	No
Angelonia salicariaefolia	flowering plants	Equisetopsida	Plantaginaceae		0	1	No	No	No
Angelphytum aspilioides	flowering plants	Equisetopsida	Asteraceae		0	1	No	No	No
Angelphytum grisebachii	flowering plants	Equisetopsida	Asteraceae		0	1	No	No	No
Angostura longiflora	flowering plants	Equisetopsida	Rutaceae		11260.5	0.374278	Yes	No	No
Angostura trifoliata	flowering plants	Equisetopsida	Rutaceae		0	0.682752	No	No	No
Anhima cornuta	Vertebrates	Aves	Anhimidae	LC	163960	0.2	Yes	Yes	Yes
Aniba canelilla	flowering plants	Equisetopsida	Lauraceae		29485.2	0.2	Yes	Yes	Yes
Aniba cinnamomiflora	flowering plants	Equisetopsida	Lauraceae		21.3632	1	No	No	No
Aniba coto	flowering plants	Equisetopsida	Lauraceae		15235.8	0.248068	Yes	No	No
Aniba guianensis	flowering plants	Equisetopsida	Lauraceae		207344	0.2	Yes	No	No
Aniba hostmanniana	flowering plants	Equisetopsida	Lauraceae		85809.9	0.2	No	No	No
Aniba megaphylla	flowering plants	Equisetopsida	Lauraceae		88372.7	0.2	No	No	No
Aniba muca	flowering plants	Equisetopsida	Lauraceae		46158	0.2	Yes	No	No
Aniba panurensis	flowering plants	Equisetopsida	Lauraceae		129546	0.2	No	Yes	Yes
Aniba puchury-minor	flowering plants	Equisetopsida	Lauraceae		66356.1	0.2	No	No	No
Aniba riparia	flowering plants	Equisetopsida	Lauraceae		65153.1	0.2	No	No	No
Aniba taubertiana	flowering plants	Equisetopsida	Lauraceae		93470.1	0.2	Yes	Yes	Yes
Aniba terminalis	flowering plants	Equisetopsida	Lauraceae		1250.92	0.715806	No	No	No
Anilius scytale	Vertebrates	Reptilia	Aniliidae	NE	242213	0.2	Yes	No	No
Anisacanthus boliviensis	flowering plants	Equisetopsida	Acanthaceae		4391.6	0.394456	No	No	No
Anisocapparis speciosa	flowering plants	Equisetopsida	Capparaceae		34808.8	0.2	Yes	No	No
Anisognathus igniventris	Vertebrates	Aves	Thraupidae	LC	80947.6	0.2	No	No	No
Anisognathus lacrymosus	Vertebrates	Aves	Thraupidae	LC	51748.8	0.2	No	No	No
Anisognathus melanogenys	Vertebrates	Aves	Thraupidae	LC	3674.22	0.6292	No	No	No
Anisognathus notabilis	Vertebrates	Aves	Thraupidae	LC	6234.46	0.202754	No	No	No
Anisognathus somptuosus	Vertebrates	Aves	Thraupidae	LC	121777	0.2	No	No	No
Anisothecium vaginatum	bryophytes	NA_grouprepeated	Dicranaceae		598.212	0.905933	No	No	No
Annona acuminata	flowering plants	Equisetopsida	Annonaceae		0	1	No	No	No
Annona ambotay	flowering plants	Equisetopsida	Annonaceae		206449	0.2	Yes	No	No
Annona andicola	flowering plants	Equisetopsida	Annonaceae		85.2648	1	No	No	No
Annona boliviana	flowering plants	Equisetopsida	Annonaceae		5626.18	0.597594	Yes	No	No
Annona cherimola	flowering plants	Equisetopsida	Annonaceae		4022.25	0.2	No	No	No
Annona cherimolioides	flowering plants	Equisetopsida	Annonaceae		32699.1	0.2	No	No	No
Annona conica	flowering plants	Equisetopsida	Annonaceae	EN	64.0856	1	No	No	No
Annona cordifolia	flowering plants	Equisetopsida	Annonaceae		5622.68	0.2	No	No	No
Annona coriacea	flowering plants	Equisetopsida	Annonaceae		11582.3	0.423461	Yes	No	No
Annona cuspidata	flowering plants	Equisetopsida	Annonaceae		25888.8	0.2	No	No	No
Annona deceptrix	flowering plants	Equisetopsida	Annonaceae	EN	128.199	1	No	No	No
Annona deminuta	flowering plants	Equisetopsida	Annonaceae	VU	340.839	0.763981	No	No	No
Annona densicoma	flowering plants	Equisetopsida	Annonaceae		43837.8	0.2	Yes	No	No
Annona dioica	flowering plants	Equisetopsida	Annonaceae		10053.9	0.203753	No	No	No
Annona dolichopetala	flowering plants	Equisetopsida	Annonaceae		5362.18	0.268318	No	No	No
Annona dolichophylla	flowering plants	Equisetopsida	Annonaceae	VU	21.2911	1	No	No	No
Annona duckei	flowering plants	Equisetopsida	Annonaceae		19864.1	0.2	No	No	No
Annona edulis	flowering plants	Equisetopsida	Annonaceae		34254.3	0.2	No	No	No
Annona emarginata	flowering plants	Equisetopsida	Annonaceae		8998.53	0.481467	Yes	No	No
Annona foetida	flowering plants	Equisetopsida	Annonaceae		49597.3	0.2	Yes	No	No
Annona gigantophylla	flowering plants	Equisetopsida	Annonaceae		149.567	1	No	No	No
Annona glabra	flowering plants	Equisetopsida	Annonaceae		510.289	0.475782	No	No	No
Annona glomerulifera	flowering plants	Equisetopsida	Annonaceae		170.924	0.708344	No	No	No
Annona hayesii	flowering plants	Equisetopsida	Annonaceae		0	1	No	No	No
Annona hypoglauca	flowering plants	Equisetopsida	Annonaceae		154997	0.2	No	No	No
Annona impressivenia	flowering plants	Equisetopsida	Annonaceae		489.867	0.681693	No	No	No
Annona jahnii	flowering plants	Equisetopsida	Annonaceae		699.796	0.684783	No	No	No
Annona jucunda	flowering plants	Equisetopsida	Annonaceae		3755.16	0.327491	No	No	No
Annona montana	flowering plants	Equisetopsida	Annonaceae		319977	0.2	No	Yes	No
Annona neglecta	flowering plants	Equisetopsida	Annonaceae		46225.2	0.2	Yes	Yes	Yes
Annona neochrysocarpa	flowering plants	Equisetopsida	Annonaceae		298.617	1	No	No	No
Annona neoulei	flowering plants	Equisetopsida	Annonaceae		11896.8	0.258261	Yes	Yes	Yes
Annona nitida	flowering plants	Equisetopsida	Annonaceae		27873.8	0.2	Yes	No	No
Annona nutans	flowering plants	Equisetopsida	Annonaceae		6419.17	0.410442	No	No	No
Annona oligocarpa	flowering plants	Equisetopsida	Annonaceae	EN	106.824	1	No	No	No
Annona oxapampae	flowering plants	Equisetopsida	Annonaceae		19440	0.2	Yes	Yes	Yes
Annona pachyantha	flowering plants	Equisetopsida	Annonaceae		0	1	No	No	No
Annona papilionella	flowering plants	Equisetopsida	Annonaceae		166331	0.2	Yes	No	No
Annona rensoniana	flowering plants	Equisetopsida	Annonaceae		148.716	0.643623	No	No	No
Annona scandens	flowering plants	Equisetopsida	Annonaceae		116845	0.2	No	No	No
Annona sericea	flowering plants	Equisetopsida	Annonaceae		149.157	0.861557	No	No	No
Annona spraguei	flowering plants	Equisetopsida	Annonaceae	VU	889.87	0.726315	No	No	No
Annona symphyocarpa	flowering plants	Equisetopsida	Annonaceae		13564.9	0.2	No	Yes	No
Annona williamsii	flowering plants	Equisetopsida	Annonaceae		495.995	0.920448	No	No	No
Anoda cristata	flowering plants	Equisetopsida	Malvaceae		34141.9	0.2	No	No	No
Anodorhynchus hyacinthinus	Vertebrates	Aves	Psittacidae	VU	12402.5	0.421219	Yes	No	No
Anoectangium aestivum	bryophytes	NA_grouprepeated	Pottiaceae		55734	0.2	No	No	No
Anolis aequatorialis	Vertebrates	Reptilia	Dactyloidae	NE	1858.96	0.470242	No	No	No
Anolis anchicayae	Vertebrates	Reptilia	Dactyloidae	NE	0	0.753993	No	No	No
Anolis antonii	Vertebrates	Reptilia	Dactyloidae	NE	10453.2	0.2	No	No	No
Anolis biporcatus	Vertebrates	Reptilia	Dactyloidae	NE	4044.64	0.2	No	No	No
Anolis bitectus	Vertebrates	Reptilia	Dactyloidae	NE	42.7391	0.604748	No	No	No
Anolis boettgeri	Vertebrates	Reptilia	Dactyloidae	NE	0	1	No	No	No
Anolis bombiceps	Vertebrates	Reptilia	Dactyloidae	NE	12475.3	0.232817	Yes	No	No
Anolis chloris	Vertebrates	Reptilia	Dactyloidae	NE	3220.44	0.2	No	No	No
Anolis chocorum	Vertebrates	Reptilia	Dactyloidae	NE	682.787	0.29884	No	No	No
Anolis eulaemus	Vertebrates	Reptilia	Dactyloidae	LC	21.3317	1	No	No	No
Anolis fasciatus	Vertebrates	Reptilia	Dactyloidae	NE	448.665	0.452419	No	No	No
Anolis festae	Vertebrates	Reptilia	Dactyloidae	LC	1046.93	0.378493	No	No	No
Anolis fitchi	Vertebrates	Reptilia	Dactyloidae	LC	7966.2	0.341676	No	No	No
Anolis fraseri	Vertebrates	Reptilia	Dactyloidae	LC	2477.19	0.350894	No	No	No
Anolis fuscoauratus	Vertebrates	Reptilia	Dactyloidae	NE	200204	0.2	Yes	No	No
Anolis gemmosus	Vertebrates	Reptilia	Dactyloidae	LC	1495.8	0.568699	No	No	No
Anolis gracilipes	Vertebrates	Reptilia	Dactyloidae	NE	6370.94	0.2	No	No	No
Anolis granuliceps	Vertebrates	Reptilia	Dactyloidae	LC	2301.86	0.2	No	No	No
Anolis heterodermus	Vertebrates	Reptilia	Dactyloidae	NE	3529.26	0.306067	No	No	No
Anolis jacare	Vertebrates	Reptilia	Dactyloidae	LC	126.777	1	No	No	No
Anolis latifrons	Vertebrates	Reptilia	Dactyloidae	NE	531.348	0.334048	No	No	No
Anolis lynchi	Vertebrates	Reptilia	Dactyloidae	LC	833.379	0.587767	No	No	No
Anolis lyra	Vertebrates	Reptilia	Dactyloidae	NE	2432.21	0.2	No	No	No
Anolis macrolepis	Vertebrates	Reptilia	Dactyloidae	NE	63.9876	1	No	No	No
Anolis maculiventris	Vertebrates	Reptilia	Dactyloidae	NE	6398.26	0.2	No	No	No
Anolis mariarum	Vertebrates	Reptilia	Dactyloidae	NE	0	1	No	No	No
Anolis notopholis	Vertebrates	Reptilia	Dactyloidae	NE	1448.49	0.343824	No	No	No
Anolis onca	Vertebrates	Reptilia	Dactyloidae	NE	1361.7	0.390966	No	No	No
Anolis ortonii	Vertebrates	Reptilia	Dactyloidae	NE	139585	0.2	Yes	No	No
Anolis pentaprion	Vertebrates	Reptilia	Dactyloidae	NE	21.365	1	No	No	No
Anolis peraccae	Vertebrates	Reptilia	Dactyloidae	NE	2990.32	0.34833	No	No	No
Anolis princeps	Vertebrates	Reptilia	Dactyloidae	NE	2585.52	0.377486	No	No	No
Anolis proboscis	Vertebrates	Reptilia	Dactyloidae	EN	1367.56	0.60062	No	No	No
Anolis punctatus	Vertebrates	Reptilia	Dactyloidae	LC	190965	0.2	No	No	No
Anolis scypheus	Vertebrates	Reptilia	Dactyloidae	NE	49417.6	0.2	No	No	No
Anolis squamulatus	Vertebrates	Reptilia	Dactyloidae	NE	63.1026	1	No	No	No
Anolis tigrinus	Vertebrates	Reptilia	Dactyloidae	NE	378.169	1	No	No	No
Anolis trachyderma	Vertebrates	Reptilia	Dactyloidae	NE	52132.7	0.2	No	No	No
Anolis transversalis	Vertebrates	Reptilia	Dactyloidae	NE	89124.6	0.2	No	No	No
Anolis ventrimaculatus	Vertebrates	Reptilia	Dactyloidae	NT	3800.91	0.323038	No	No	No
Anolis vittigerus	Vertebrates	Reptilia	Dactyloidae	NE	21.3695	1	No	No	No
Anomaloglossus tepuyensis	Vertebrates	Amphibia	Aromobatidae	DD	446.448	1	Yes	No	No
Anomobryum julaceum	bryophytes	NA_grouprepeated	Bryaceae		48911.9	0.2	No	No	No
Anomobryum prostratum	bryophytes	NA_grouprepeated	Bryaceae		21368.3	0.2	Yes	No	No
Anomospermum bolivianum	flowering plants	Equisetopsida	Menispermaceae		93659.1	0.2	Yes	No	No
Anomospermum chloranthum	flowering plants	Equisetopsida	Menispermaceae		103117	0.2	Yes	No	No
Anomospermum grandifolium	flowering plants	Equisetopsida	Menispermaceae		157437	0.2	Yes	Yes	No
Anomospermum solimoesanum	flowering plants	Equisetopsida	Menispermaceae		41316.9	0.2	No	Yes	Yes
Anous stolidus	Vertebrates	Aves	Laridae	LC	3178.7	0.225938	No	No	No
Anredera brachystachys	flowering plants	Equisetopsida	Basellaceae		0	1	No	No	No
Anredera cordifolia	flowering plants	Equisetopsida	Basellaceae		6790.39	0.2	No	No	No
Anredera ramosa	flowering plants	Equisetopsida	Basellaceae		2576.95	0.239718	No	No	No
Antennaria linearifolia	flowering plants	Equisetopsida	Asteraceae		9014.61	0.2	No	No	No
Anthephora hermaphrodita	flowering plants	Equisetopsida	Poaceae		1488.4	0.339108	No	No	No
Anthericum simplex	flowering plants	Equisetopsida	Asparagaceae		42.1312	1	No	No	No
Anthocephala floriceps	Vertebrates	Aves	Trochilidae	VU	5814.7	0.360703	No	No	No
Anthochloa lepidula	flowering plants	Equisetopsida	Poaceae		893.58	0.725142	No	No	No
Anthodiscus chocoensis	flowering plants	Equisetopsida	Caryocaraceae	VU	0	1	No	No	No
Anthodiscus klugii	flowering plants	Equisetopsida	Caryocaraceae		12430.2	0.285643	Yes	No	No
Anthodiscus mazarunensis	flowering plants	Equisetopsida	Caryocaraceae		21.3326	1	No	No	No
Anthodiscus pilosus	flowering plants	Equisetopsida	Caryocaraceae		85.2813	1	No	No	No
Anthopterus cuneatus	flowering plants	Equisetopsida	Ericaceae		42.7349	1	No	No	No
Anthopterus schultzeae	flowering plants	Equisetopsida	Ericaceae		4739.68	0.352227	No	No	No
Anthopterus wardii	flowering plants	Equisetopsida	Ericaceae		3752.57	0.2	No	No	No
Anthracothorax prevostii	Vertebrates	Aves	Trochilidae	LC	7666.87	0.2	No	Yes	Yes
Anthracothorax viridigula	Vertebrates	Aves	Trochilidae	LC	821.325	0.397751	No	No	No
Anthurium acebeyae	flowering plants	Equisetopsida	Araceae		206.662	1	No	No	No
Anthurium aciculare	flowering plants	Equisetopsida	Araceae		0	1	No	No	No
Anthurium acutangulum	flowering plants	Equisetopsida	Araceae		105.841	0.583661	No	No	No
Anthurium acutinervium	flowering plants	Equisetopsida	Araceae		1452.95	0.470183	No	No	No
Anthurium acutissimum	flowering plants	Equisetopsida	Araceae		4508.25	0.254322	No	No	No
Anthurium alatum	flowering plants	Equisetopsida	Araceae		21.2871	0.806383	No	No	No
Anthurium alluriquinense	flowering plants	Equisetopsida	Araceae		491.483	0.720294	No	No	No
Anthurium amoenum	flowering plants	Equisetopsida	Araceae		49023.7	0.2	Yes	No	No
Anthurium anchicayense	flowering plants	Equisetopsida	Araceae		191.781	0.740637	No	No	No
Anthurium andraeanum	flowering plants	Equisetopsida	Araceae		2029.67	0.430734	No	No	No
Anthurium angustisectum	flowering plants	Equisetopsida	Araceae		2860.07	0.26851	No	No	No
Anthurium angustisinus	flowering plants	Equisetopsida	Araceae		20933.8	0.2	No	No	No
Anthurium antioquiense	flowering plants	Equisetopsida	Araceae		0	0.968836	No	No	No
Anthurium apaporanum	flowering plants	Equisetopsida	Araceae		67843.6	0.2	No	No	No
Anthurium argyrostachyum	flowering plants	Equisetopsida	Araceae		3268.13	0.287106	No	No	No
Anthurium arisaemoides	flowering plants	Equisetopsida	Araceae		13940.5	0.2	No	No	No
Anthurium aristatum	flowering plants	Equisetopsida	Araceae	NT	0	1	No	No	No
Anthurium asplundii	flowering plants	Equisetopsida	Araceae		2264.94	0.317534	No	No	No
Anthurium atropurpureum	flowering plants	Equisetopsida	Araceae		167501	0.2	Yes	No	No
Anthurium aureum	flowering plants	Equisetopsida	Araceae		3028.97	0.2	No	No	No
Anthurium bakeri	flowering plants	Equisetopsida	Araceae		42095	0.2	Yes	No	No
Anthurium balaoanum	flowering plants	Equisetopsida	Araceae		1708.34	0.335991	No	No	No
Anthurium balslevii	flowering plants	Equisetopsida	Araceae	VU	21.3695	1	No	No	No
Anthurium barbacoasense	flowering plants	Equisetopsida	Araceae	EN	0	1	No	No	No
Anthurium barclayanum	flowering plants	Equisetopsida	Araceae		106.76	1	No	No	No
Anthurium benktsparrei	flowering plants	Equisetopsida	Araceae		2746.75	0.435613	No	No	No
Anthurium bernalii	flowering plants	Equisetopsida	Araceae		0	1	No	No	No
Anthurium bogneri	flowering plants	Equisetopsida	Araceae		12438.9	0.2	Yes	No	No
Anthurium bogotense	flowering plants	Equisetopsida	Araceae		10305.6	0.2	No	No	No
Anthurium bonplandii	flowering plants	Equisetopsida	Araceae	LC	197731	0.2	Yes	Yes	Yes
Anthurium brachypodum	flowering plants	Equisetopsida	Araceae		6644.15	0.396367	No	No	No
Anthurium bredemeyeri	flowering plants	Equisetopsida	Araceae		126.086	1	No	No	No
Anthurium brevipedunculatum	flowering plants	Equisetopsida	Araceae		85497.9	0.2	Yes	No	No
Anthurium breviscapum	flowering plants	Equisetopsida	Araceae		110255	0.2	No	No	No
Anthurium brownii	flowering plants	Equisetopsida	Araceae		127.598	0.32246	No	No	No
Anthurium calimense	flowering plants	Equisetopsida	Araceae		0	1	No	No	No
Anthurium caperatum	flowering plants	Equisetopsida	Araceae		466.688	0.76098	No	No	No
Anthurium carchiense	flowering plants	Equisetopsida	Araceae		1388.84	0.469048	No	No	No
Anthurium cataniapoense	flowering plants	Equisetopsida	Araceae		1602.15	0.770224	No	No	No
Anthurium caucanum	flowering plants	Equisetopsida	Araceae		6928.45	0.219385	No	No	No
Anthurium caucavallense	flowering plants	Equisetopsida	Araceae		0	1	No	No	No
Anthurium caulorrhizum	flowering plants	Equisetopsida	Araceae		1410.24	0.578297	No	No	No
Anthurium ceronii	flowering plants	Equisetopsida	Araceae		13243.4	0.2	No	No	No
Anthurium chloros	flowering plants	Equisetopsida	Araceae		534.198	0.928448	No	No	No
Anthurium citrifolium	flowering plants	Equisetopsida	Araceae		2350.52	0.43459	No	No	No
Anthurium clavigerum	flowering plants	Equisetopsida	Araceae		147637	0.2	Yes	No	No
Anthurium coclense	flowering plants	Equisetopsida	Araceae		0	0.770667	No	No	No
Anthurium cogolloanum	flowering plants	Equisetopsida	Araceae		0	1	No	No	No
Anthurium colonense	flowering plants	Equisetopsida	Araceae		21.175	1	No	No	No
Anthurium colonicum	flowering plants	Equisetopsida	Araceae		84.6894	0.866071	No	No	No
Anthurium constrictum	flowering plants	Equisetopsida	Araceae		0	1	No	No	No
Anthurium corallinum	flowering plants	Equisetopsida	Araceae		84.0317	1	No	No	No
Anthurium cordiforme	flowering plants	Equisetopsida	Araceae	LC	85.4767	0.982853	No	No	No
Anthurium cordobense	flowering plants	Equisetopsida	Araceae		0	1	No	No	No
Anthurium coripatense	flowering plants	Equisetopsida	Araceae		25582.9	0.2	No	No	No
Anthurium cornejoi	flowering plants	Equisetopsida	Araceae		768.839	0.450915	No	No	No
Anthurium corrugatum	flowering plants	Equisetopsida	Araceae		2670.88	0.527543	No	No	No
Anthurium crassinervium	flowering plants	Equisetopsida	Araceae		22932.9	0.2	No	No	No
Anthurium croatii	flowering plants	Equisetopsida	Araceae		143271	0.2	Yes	No	No
Anthurium crystallinum	flowering plants	Equisetopsida	Araceae		21.283	1	No	No	No
Anthurium cubense	flowering plants	Equisetopsida	Araceae		20.9872	1	No	No	No
Anthurium cucullispathum	flowering plants	Equisetopsida	Araceae		381.48	0.698837	No	No	No
Anthurium cupreum	flowering plants	Equisetopsida	Araceae		0	1	No	No	No
Anthurium cupulispathum	flowering plants	Equisetopsida	Araceae		8113.34	0.2	No	No	No
Anthurium cuspidatum	flowering plants	Equisetopsida	Araceae		3150.1	0.214053	No	No	No
Anthurium cutucuense	flowering plants	Equisetopsida	Araceae	EN	21.3166	1	No	No	No
Anthurium cuyabenoense	flowering plants	Equisetopsida	Araceae		85.4754	1	No	No	No
Anthurium cymbispatha	flowering plants	Equisetopsida	Araceae		192.327	1	No	No	No
Anthurium daguense	flowering plants	Equisetopsida	Araceae		0	0.957626	No	No	No
Anthurium davidneillii	flowering plants	Equisetopsida	Araceae		21.3686	1	No	No	No
Anthurium debilis	flowering plants	Equisetopsida	Araceae		21.3279	1	No	No	No
Anthurium decurrens	flowering plants	Equisetopsida	Araceae		44094.5	0.2	Yes	Yes	Yes
Anthurium digitatum	flowering plants	Equisetopsida	Araceae		1578.32	0.428005	No	No	No
Anthurium diversicaudex	flowering plants	Equisetopsida	Araceae		0	1	No	No	No
Anthurium dolichocnemum	flowering plants	Equisetopsida	Araceae		3305.92	0.438861	No	No	No
Anthurium dolichostachyum	flowering plants	Equisetopsida	Araceae		4530.09	0.2	No	No	No
Anthurium dombeyanum	flowering plants	Equisetopsida	Araceae		25826.6	0.2	No	No	No
Anthurium draconopterum	flowering plants	Equisetopsida	Araceae		1217.99	0.562916	No	No	No
Anthurium dressleri	flowering plants	Equisetopsida	Araceae		0	1	No	No	No
Anthurium durangoense	flowering plants	Equisetopsida	Araceae		235.047	0.74727	No	No	No
Anthurium effusilobum	flowering plants	Equisetopsida	Araceae		6253.81	0.271028	No	No	No
Anthurium effusispathum	flowering plants	Equisetopsida	Araceae		106.801	1	No	No	No
Anthurium eminens	flowering plants	Equisetopsida	Araceae		125133	0.2	No	No	No
Anthurium ernestii	flowering plants	Equisetopsida	Araceae		121286	0.2	Yes	No	No
Anthurium erythrostachyum	flowering plants	Equisetopsida	Araceae		0	1	No	No	No
Anthurium expansum	flowering plants	Equisetopsida	Araceae		4638.36	0.605067	Yes	No	No
Anthurium fasciale	flowering plants	Equisetopsida	Araceae	LC	4677.64	0.44903	No	No	No
Anthurium fatoense	flowering plants	Equisetopsida	Araceae		0	1	No	No	Yes
Anthurium filiforme	flowering plants	Equisetopsida	Araceae		0	1	No	No	No
Anthurium flavescens	flowering plants	Equisetopsida	Araceae		51226.7	0.2	Yes	No	No
Anthurium flavolineatum	flowering plants	Equisetopsida	Araceae		3055.49	0.578295	No	No	No
Anthurium flexile	flowering plants	Equisetopsida	Araceae		105.877	1	No	No	No
Anthurium formosum	flowering plants	Equisetopsida	Araceae		25617.7	0.2	No	No	No
Anthurium fornicifolium	flowering plants	Equisetopsida	Araceae		85.4353	1	No	No	No
Anthurium fragrans	flowering plants	Equisetopsida	Araceae		149.571	0.50523	No	No	No
Anthurium fragrantissimum	flowering plants	Equisetopsida	Araceae		84.702	0.50795	No	No	No
Anthurium friedrichsthalii	flowering plants	Equisetopsida	Araceae		2448.87	0.209982	No	No	No
Anthurium furcatum	flowering plants	Equisetopsida	Araceae	NT	42.7336	1	No	No	No
Anthurium galactospadix	flowering plants	Equisetopsida	Araceae		35300.8	0.2	Yes	No	No
Anthurium giganteum	flowering plants	Equisetopsida	Araceae		2820.52	0.409408	No	No	No
Anthurium ginesii	flowering plants	Equisetopsida	Araceae		105.511	1	No	No	No
Anthurium glaucospadix	flowering plants	Equisetopsida	Araceae		7636.33	0.2	No	No	No
Anthurium graciliacuminatum	flowering plants	Equisetopsida	Araceae		85.2592	0.733452	No	No	No
Anthurium grande	flowering plants	Equisetopsida	Araceae		43310.5	0.2	Yes	No	No
Anthurium grex-avium	flowering plants	Equisetopsida	Araceae	NT	0	1	No	No	No
Anthurium gualeanum	flowering plants	Equisetopsida	Araceae	VU	1645.34	0.435127	No	No	No
Anthurium guayaquilense	flowering plants	Equisetopsida	Araceae		659.205	0.313293	No	No	No
Anthurium gunnarii	flowering plants	Equisetopsida	Araceae		128.207	0.802297	No	No	No
Anthurium hacumense	flowering plants	Equisetopsida	Araceae		825.756	0.471112	No	No	No
Anthurium hannoniae	flowering plants	Equisetopsida	Araceae		277.784	0.840596	No	No	No
Anthurium herthae	flowering plants	Equisetopsida	Araceae		3971.88	0.397296	No	No	No
Anthurium hinoideum	flowering plants	Equisetopsida	Araceae		12666.7	0.2	No	No	No
Anthurium hodgei	flowering plants	Equisetopsida	Araceae		0	1	No	No	No
Anthurium holquinianum	flowering plants	Equisetopsida	Araceae		0	0.545258	No	No	No
Anthurium hooveri	flowering plants	Equisetopsida	Araceae		0	1	No	No	No
Anthurium humboldtianum	flowering plants	Equisetopsida	Araceae		33978.2	0.2	Yes	Yes	No
Anthurium hutchisonii	flowering plants	Equisetopsida	Araceae		232.941	0.927049	No	No	No
Anthurium iltisii	flowering plants	Equisetopsida	Araceae		64.1076	1	No	No	No
Anthurium impolita-ellipticum	flowering plants	Equisetopsida	Araceae		8221	0.2	No	No	No
Anthurium incomptum	flowering plants	Equisetopsida	Araceae		1664.79	0.228825	No	No	No
Anthurium incurvatum	flowering plants	Equisetopsida	Araceae		28392.3	0.2	Yes	No	No
Anthurium interruptum	flowering plants	Equisetopsida	Araceae		8753.5	0.234731	No	No	No
Anthurium isidroense	flowering plants	Equisetopsida	Araceae		0	1	No	No	No
Anthurium jenmanii	flowering plants	Equisetopsida	Araceae		21.0016	1	No	No	No
Anthurium jesusii	flowering plants	Equisetopsida	Araceae		9642.02	0.2	No	No	No
Anthurium jimenae	flowering plants	Equisetopsida	Araceae	VU	0	1	No	No	No
Anthurium joaquinense	flowering plants	Equisetopsida	Araceae		0	0.671003	No	No	No
Anthurium julianii	flowering plants	Equisetopsida	Araceae		2176.89	0.595196	No	No	No
Anthurium kunthii	flowering plants	Equisetopsida	Araceae		273690	0.2	Yes	No	No
Anthurium laciniosum	flowering plants	Equisetopsida	Araceae		192.301	0.731071	No	No	No
Anthurium lancea	flowering plants	Equisetopsida	Araceae		3203.84	0.261959	No	No	No
Anthurium lancifolium	flowering plants	Equisetopsida	Araceae		1658.7	0.342022	No	No	No
Anthurium lanciviridis	flowering plants	Equisetopsida	Araceae		0	1	No	No	No
Anthurium langendoenii	flowering plants	Equisetopsida	Araceae		0	1	No	No	No
Anthurium lautum	flowering plants	Equisetopsida	Araceae		0	1	No	No	No
Anthurium lechlerianum	flowering plants	Equisetopsida	Araceae		27033.4	0.2	Yes	No	No
Anthurium lentii	flowering plants	Equisetopsida	Araceae		84.6767	1	No	No	No
Anthurium lilacinum	flowering plants	Equisetopsida	Araceae		63.067	1	No	No	No
Anthurium lineolatum	flowering plants	Equisetopsida	Araceae	DD	64.1024	1	No	No	No
Anthurium lingua	flowering plants	Equisetopsida	Araceae	LC	11483.4	0.262398	Yes	No	No
Anthurium litense	flowering plants	Equisetopsida	Araceae		854.5	0.306281	No	No	No
Anthurium llewelynii	flowering plants	Equisetopsida	Araceae		47145.1	0.2	No	Yes	Yes
Anthurium lloense	flowering plants	Equisetopsida	Araceae		17272.2	0.2	No	Yes	No
Anthurium longegeniculatum	flowering plants	Equisetopsida	Araceae		18730.9	0.2	No	No	No
Anthurium longeinternodum	flowering plants	Equisetopsida	Araceae		0	1	No	No	No
Anthurium longicaudatum	flowering plants	Equisetopsida	Araceae		1196.64	0.539476	No	No	No
Anthurium longispadiceum	flowering plants	Equisetopsida	Araceae		16980.6	0.2	Yes	No	No
Anthurium longissimum	flowering plants	Equisetopsida	Araceae		905.272	0.722101	No	No	No
Anthurium longistrorsum	flowering plants	Equisetopsida	Araceae		10943.4	0.217525	No	No	No
Anthurium longiusculus	flowering plants	Equisetopsida	Araceae		0	1	No	No	No
Anthurium loretense	flowering plants	Equisetopsida	Araceae		48321.4	0.2	No	No	No
Anthurium lustriviride	flowering plants	Equisetopsida	Araceae		0	1	No	No	No
Anthurium lutheri	flowering plants	Equisetopsida	Araceae		0	1	No	No	No
Anthurium macarenense	flowering plants	Equisetopsida	Araceae		127.399	0.831992	No	No	No
Anthurium macdanielii	flowering plants	Equisetopsida	Araceae		20205.7	0.2	No	No	No
Anthurium macleanii	flowering plants	Equisetopsida	Araceae		81038.1	0.2	Yes	No	No
Anthurium macphersonii	flowering plants	Equisetopsida	Araceae		42.4616	1	No	No	No
Anthurium maculosum	flowering plants	Equisetopsida	Araceae	NT	21.3684	1	No	No	No
Anthurium magnifolium	flowering plants	Equisetopsida	Araceae	VU	24843.6	0.2	No	Yes	Yes
Anthurium margaricarpum	flowering plants	Equisetopsida	Araceae		683.645	0.703219	No	No	No
Anthurium marginellum	flowering plants	Equisetopsida	Araceae		1089.79	0.64359	No	No	No
Anthurium martae	flowering plants	Equisetopsida	Araceae		5376.45	0.219007	No	No	No
Anthurium melampyi	flowering plants	Equisetopsida	Araceae		9245.47	0.2	No	No	No
Anthurium membranaceum	flowering plants	Equisetopsida	Araceae		790.617	0.576251	No	No	No
Anthurium michelii	flowering plants	Equisetopsida	Araceae		62655.3	0.2	No	No	No
Anthurium microspadix	flowering plants	Equisetopsida	Araceae		76548.7	0.2	No	No	No
Anthurium molaui	flowering plants	Equisetopsida	Araceae		0	1	No	No	No
Anthurium monteagudoi	flowering plants	Equisetopsida	Araceae		4337.88	0.447075	No	No	No
Anthurium monticola	flowering plants	Equisetopsida	Araceae		723.206	0.252149	No	No	No
Anthurium morae	flowering plants	Equisetopsida	Araceae		21.2496	1	No	No	No
Anthurium moronense	flowering plants	Equisetopsida	Araceae		0	1	No	No	No
Anthurium multinervium	flowering plants	Equisetopsida	Araceae		85.1962	0.481526	No	No	No
Anthurium muyunense	flowering plants	Equisetopsida	Araceae		40540.5	0.2	No	Yes	No
Anthurium myosuroides	flowering plants	Equisetopsida	Araceae		17074.1	0.2	No	No	No
Anthurium napaeum	flowering plants	Equisetopsida	Araceae		2756.43	0.300634	No	No	No
Anthurium nigrolaminum	flowering plants	Equisetopsida	Araceae		17041	0.2	No	No	No
Anthurium nigropunctatum	flowering plants	Equisetopsida	Araceae	NT	4722.24	0.2	No	No	No
Anthurium nymphaeifolium	flowering plants	Equisetopsida	Araceae		36840	0.2	Yes	No	No
Anthurium obscurinervium	flowering plants	Equisetopsida	Araceae		3205.3	0.286486	No	No	No
Anthurium obtusatum	flowering plants	Equisetopsida	Araceae		0	1	No	No	No
Anthurium obtusilobum	flowering plants	Equisetopsida	Araceae		6694.16	0.2	No	No	No
Anthurium obtusum	flowering plants	Equisetopsida	Araceae		158519	0.2	No	No	No
Anthurium ochranthum	flowering plants	Equisetopsida	Araceae		1144.39	0.554689	No	No	No
Anthurium ochreatum	flowering plants	Equisetopsida	Araceae	LC	1773.61	0.525943	No	No	No
Anthurium oreophilum	flowering plants	Equisetopsida	Araceae		2500.03	0.37215	No	No	No
Anthurium ottobuchtienii	flowering plants	Equisetopsida	Araceae		205.791	1	No	No	No
Anthurium ottonis	flowering plants	Equisetopsida	Araceae		12572.5	0.251393	Yes	No	No
Anthurium ovatifolium	flowering plants	Equisetopsida	Araceae		11765.1	0.2	No	No	No
Anthurium oxyanthum	flowering plants	Equisetopsida	Araceae		0	1	No	No	No
Anthurium oxybelium	flowering plants	Equisetopsida	Araceae		37879.7	0.2	Yes	No	No
Anthurium oxycarpum	flowering plants	Equisetopsida	Araceae		138388	0.2	Yes	No	No
Anthurium oxyphyllum	flowering plants	Equisetopsida	Araceae	VU	21.3695	1	No	No	No
Anthurium pachylaminum	flowering plants	Equisetopsida	Araceae		84.1106	1	No	No	No
Anthurium palenquense	flowering plants	Equisetopsida	Araceae	LC	1196.66	0.599465	No	No	No
Anthurium pallatangense	flowering plants	Equisetopsida	Araceae	NT	106.845	0.777002	No	No	No
Anthurium pallidiflorum	flowering plants	Equisetopsida	Araceae	LC	8286.99	0.2	No	Yes	Yes
Anthurium paludosum	flowering plants	Equisetopsida	Araceae		787.771	0.301085	No	No	No
Anthurium panamense	flowering plants	Equisetopsida	Araceae		636.35	0.455441	No	No	No
Anthurium panduriforme	flowering plants	Equisetopsida	Araceae		12136.4	0.2	No	No	No
Anthurium paraguayense	flowering plants	Equisetopsida	Araceae		57002	0.2	Yes	No	No
Anthurium patens	flowering plants	Equisetopsida	Araceae		5850.79	0.34315	No	No	No
Anthurium payaminoense	flowering plants	Equisetopsida	Araceae		21.3686	1	No	No	No
Anthurium pedatoradiatum	flowering plants	Equisetopsida	Araceae		28781.2	0.2	Yes	No	No
Anthurium pedatum	flowering plants	Equisetopsida	Araceae		42.6616	1	No	No	No
Anthurium pedunculare	flowering plants	Equisetopsida	Araceae	VU	85.4702	0.978977	No	No	No
Anthurium peltigerum	flowering plants	Equisetopsida	Araceae		0	1	No	No	No
Anthurium pendulifolium	flowering plants	Equisetopsida	Araceae		25546.1	0.2	No	No	No
Anthurium pendulispadix	flowering plants	Equisetopsida	Araceae		21.3689	1	No	No	No
Anthurium penningtonii	flowering plants	Equisetopsida	Araceae		9906.2	0.272906	No	No	No
Anthurium pentaphyllum	flowering plants	Equisetopsida	Araceae		301761	0.2	Yes	No	No
Anthurium phyllobaris	flowering plants	Equisetopsida	Araceae		0	1	No	No	No
Anthurium pittieri	flowering plants	Equisetopsida	Araceae		169.393	1	No	No	No
Anthurium piurensis	flowering plants	Equisetopsida	Araceae		4375.73	0.250122	No	No	No
Anthurium platyglossum	flowering plants	Equisetopsida	Araceae		85.4764	1	No	No	No
Anthurium pluviaticum	flowering plants	Equisetopsida	Araceae		0	0.56492	No	No	No
Anthurium pohlianum	flowering plants	Equisetopsida	Araceae		106.772	1	No	No	No
Anthurium polyschistum	flowering plants	Equisetopsida	Araceae		36878.3	0.2	No	No	No
Anthurium promininerve	flowering plants	Equisetopsida	Araceae	LC	574.01	0.298367	No	No	No
Anthurium propinquum	flowering plants	Equisetopsida	Araceae		1578.79	0.383782	No	No	No
Anthurium pseudoclavigerum	flowering plants	Equisetopsida	Araceae		20781.9	0.2	No	No	No
Anthurium pseudonigrescens	flowering plants	Equisetopsida	Araceae		213.675	0.911256	No	No	No
Anthurium ptarianum	flowering plants	Equisetopsida	Araceae		71471.7	0.2	Yes	No	No
Anthurium pulchellum	flowering plants	Equisetopsida	Araceae		21.2528	1	No	No	No
Anthurium pulverulentum	flowering plants	Equisetopsida	Araceae		8324.6	0.2	No	No	No
Anthurium punctatum	flowering plants	Equisetopsida	Araceae	VU	42.7193	0.727798	No	No	No
Anthurium ramonense	flowering plants	Equisetopsida	Araceae		571.959	0.44339	No	No	No
Anthurium ravenii	flowering plants	Equisetopsida	Araceae		1295.8	0.382377	No	No	No
Anthurium recavum	flowering plants	Equisetopsida	Araceae		63.9914	1	No	No	No
Anthurium redolens	flowering plants	Equisetopsida	Araceae		0	1	No	No	No
Anthurium regale	flowering plants	Equisetopsida	Araceae		0	1	No	No	No
Anthurium ricaurtense	flowering plants	Equisetopsida	Araceae		0	1	No	No	No
Anthurium rigidifolium	flowering plants	Equisetopsida	Araceae	LC	0	1	No	No	No
Anthurium rimbachii	flowering plants	Equisetopsida	Araceae	VU	1581.24	0.557233	No	No	No
Anthurium riparium	flowering plants	Equisetopsida	Araceae		0	0.51052	No	No	No
Anthurium rivulare	flowering plants	Equisetopsida	Araceae		1260.73	0.451863	No	No	No
Anthurium rodrigueziae	flowering plants	Equisetopsida	Araceae		106.838	0.833049	No	No	No
Anthurium roraimense	flowering plants	Equisetopsida	Araceae		61705.3	0.2	Yes	No	No
Anthurium roseospadix	flowering plants	Equisetopsida	Araceae		0	1	No	No	No
Anthurium rotundatum	flowering plants	Equisetopsida	Araceae		0	1	No	No	No
Anthurium rotundistigmatum	flowering plants	Equisetopsida	Araceae		1335.76	0.464218	No	No	No
Anthurium rubrivellus	flowering plants	Equisetopsida	Araceae		0	1	No	No	No
Anthurium rugulosum	flowering plants	Equisetopsida	Araceae	LC	11059.1	0.344465	Yes	No	No
Anthurium rupicola	flowering plants	Equisetopsida	Araceae		0	1	No	No	No
Anthurium saccardoi	flowering plants	Equisetopsida	Araceae	EN	0	1	No	No	No
Anthurium sagittatum	flowering plants	Equisetopsida	Araceae	LC	70241.7	0.2	No	No	No
Anthurium salgarense	flowering plants	Equisetopsida	Araceae		0	1	No	No	No
Anthurium salvinii	flowering plants	Equisetopsida	Araceae		10418.2	0.2	No	No	No
Anthurium samamaense	flowering plants	Equisetopsida	Araceae		21.3695	1	No	No	No
Anthurium sanctifidense	flowering plants	Equisetopsida	Araceae		486.982	0.747721	No	No	No
Anthurium sanguineum	flowering plants	Equisetopsida	Araceae		20188.4	0.2	No	No	No
Anthurium sarmentosum	flowering plants	Equisetopsida	Araceae		2243.67	0.489086	No	No	No
Anthurium signatum	flowering plants	Equisetopsida	Araceae		0	0.958145	No	No	No
Anthurium smaragdinum	flowering plants	Equisetopsida	Araceae		105.477	1	No	No	No
Anthurium smithii	flowering plants	Equisetopsida	Araceae		971.727	0.711915	No	No	No
Anthurium sodiroanum	flowering plants	Equisetopsida	Araceae	LC	21.3686	1	No	No	No
Anthurium soukupii	flowering plants	Equisetopsida	Araceae		35602.9	0.2	No	No	No
Anthurium stephanii	flowering plants	Equisetopsida	Araceae		144.303	1	No	No	No
Anthurium stipitatum	flowering plants	Equisetopsida	Araceae		213.487	0.780475	No	No	No
Anthurium striatipes	flowering plants	Equisetopsida	Araceae		1196.66	0.619993	No	No	No
Anthurium subaequans	flowering plants	Equisetopsida	Araceae		0	1	No	No	No
Anthurium subcarinatum	flowering plants	Equisetopsida	Araceae		21.3692	0.954016	No	No	No
Anthurium subcoerulescens	flowering plants	Equisetopsida	Araceae	VU	0	1	No	No	No
Anthurium subsagittatum	flowering plants	Equisetopsida	Araceae		8042.37	0.340753	No	No	No
Anthurium subsignatum	flowering plants	Equisetopsida	Araceae		0	1	No	No	No
Anthurium tenuifolium	flowering plants	Equisetopsida	Araceae	EN	0	1	No	No	No
Anthurium ternifolium	flowering plants	Equisetopsida	Araceae		2371.55	0.664748	No	No	No
Anthurium terracolum	flowering plants	Equisetopsida	Araceae		85.4695	0.950507	No	No	No
Anthurium terryae	flowering plants	Equisetopsida	Araceae		359.984	0.770318	No	No	No
Anthurium terticollectivum	flowering plants	Equisetopsida	Araceae		0	1	No	No	No
Anthurium testaceum	flowering plants	Equisetopsida	Araceae		21.2308	1	No	No	No
Anthurium toasae	flowering plants	Equisetopsida	Araceae		0	1	No	No	No
Anthurium tonduzii	flowering plants	Equisetopsida	Araceae		21.2326	1	No	No	No
Anthurium tremulum	flowering plants	Equisetopsida	Araceae	LC	9499.5	0.228423	No	No	No
Anthurium trialatum	flowering plants	Equisetopsida	Araceae		747.291	0.327116	No	No	No
Anthurium trilobum	flowering plants	Equisetopsida	Araceae		2065.71	0.2	No	No	No
Anthurium trinervium	flowering plants	Equisetopsida	Araceae		1142.75	0.44881	No	No	No
Anthurium triphyllum	flowering plants	Equisetopsida	Araceae		46689.5	0.2	Yes	No	No
Anthurium trisectum	flowering plants	Equisetopsida	Araceae		1575.79	0.2862	No	No	No
Anthurium truncicola	flowering plants	Equisetopsida	Araceae		11761.9	0.2	No	No	No
Anthurium tsamajainii	flowering plants	Equisetopsida	Araceae		0	1	No	No	No
Anthurium uleanum	flowering plants	Equisetopsida	Araceae		93364.4	0.2	No	No	No
Anthurium umbraculum	flowering plants	Equisetopsida	Araceae		8158.75	0.368954	No	No	No
Anthurium umbricola	flowering plants	Equisetopsida	Araceae	LC	3374.63	0.268812	No	No	No
Anthurium urbanii	flowering plants	Equisetopsida	Araceae		7487.53	0.2	No	No	No
Anthurium valenzuelae	flowering plants	Equisetopsida	Araceae		16589.3	0.2	Yes	No	No
Anthurium vallense	flowering plants	Equisetopsida	Araceae		1829.05	0.213804	No	No	No
Anthurium variegatum	flowering plants	Equisetopsida	Araceae		10714.4	0.264585	Yes	No	No
Anthurium vaupesianum	flowering plants	Equisetopsida	Araceae		54758.6	0.2	No	Yes	Yes
Anthurium veitchii	flowering plants	Equisetopsida	Araceae		42.4634	1	No	No	No
Anthurium verrucosum	flowering plants	Equisetopsida	Araceae		0	0.564035	No	No	No
Anthurium versicolor	flowering plants	Equisetopsida	Araceae		48691.9	0.2	No	No	No
Anthurium vittariifolium	flowering plants	Equisetopsida	Araceae		11499.6	0.2	No	No	No
Anthurium vomeriforme	flowering plants	Equisetopsida	Araceae	DD	662.38	0.971434	No	No	No
Anthurium wagenerianum	flowering plants	Equisetopsida	Araceae		20.9665	1	No	No	No
Anthurium warocqueanum	flowering plants	Equisetopsida	Araceae		2855.95	0.2	No	No	No
Anthurium watermaliense	flowering plants	Equisetopsida	Araceae		8792.66	0.2	No	No	No
Anthurium wattii	flowering plants	Equisetopsida	Araceae		0	0.995422	No	No	No
Anthurium weberbaueri	flowering plants	Equisetopsida	Araceae		35679.7	0.2	Yes	No	No
Anthurium wendlingeri	flowering plants	Equisetopsida	Araceae		127.029	1	No	No	No
Anthurium whitmorei	flowering plants	Equisetopsida	Araceae		27920.2	0.2	Yes	No	No
Anthurium yarumalense	flowering plants	Equisetopsida	Araceae		2360.08	0.405585	No	No	No
Anthurium yungasense	flowering plants	Equisetopsida	Araceae		5765.87	0.439392	No	No	No
Anthus bogotensis	Vertebrates	Aves	Motacillidae	LC	57948.5	0.2	No	No	No
Anthus correndera	Vertebrates	Aves	Motacillidae	LC	6013.31	0.2	No	No	No
Anthus furcatus	Vertebrates	Aves	Motacillidae	LC	5837.02	0.2	No	No	No
Anthus hellmayri	Vertebrates	Aves	Motacillidae	LC	22453	0.2	Yes	No	No
Antidaphne viscoidea	flowering plants	Equisetopsida	Santalaceae		83364.4	0.2	Yes	No	No
Antilophia galeata	Vertebrates	Aves	Pipridae	LC	3808.74	0.735208	Yes	No	No
Antrophyum cajenense	ferns and allies	Equisetopsida	Pteridaceae		240227	0.2	Yes	No	No
Antrophyum guayanense	ferns and allies	Equisetopsida	Pteridaceae		146315	0.2	No	No	No
Antrophyum lineatum	ferns and allies	Equisetopsida	Pteridaceae		44528.9	0.2	Yes	No	No
Antrostomus sericocaudatus	Vertebrates	Aves	Caprimulgidae	LC	29921.7	0.2	Yes	Yes	Yes
Anurolimnas castaneiceps	Vertebrates	Aves	Rallidae	LC	58508.6	0.2	No	No	No
Anurolimnas fasciatus	Vertebrates	Aves	Rallidae		29216.4	0.2	No	No	No
Anurolimnas viridis	Vertebrates	Aves	Rallidae	LC	160841	0.2	Yes	No	No
Aongstroemia filiformis	bryophytes	NA_grouprepeated	Dicranaceae		15747.4	0.2	No	No	No
Aongstroemia julacea	bryophytes	NA_grouprepeated	Dicranaceae		32864.8	0.2	No	No	No
Aotus azarae	Vertebrates	Mammalia	Aotidae	LC	59549	0.2	Yes	No	Yes
Aotus griseimembra	Vertebrates	Mammalia	Aotidae	VU	0	1	No	No	No
Aotus lemurinus	Vertebrates	Mammalia	Aotidae	VU	16482	0.2	No	No	No
Aotus nancymaae	Vertebrates	Mammalia	Aotidae	LC	42.4731	1	No	No	No
Aotus nigriceps	Vertebrates	Mammalia	Aotidae	LC	26656.7	0.2	Yes	No	No
Aotus trivirgatus	Vertebrates	Mammalia	Aotidae	LC	42344.1	0.2	Yes	Yes	Yes
Aotus vociferans	Vertebrates	Mammalia	Aotidae	LC	64128.8	0.2	No	Yes	Yes
Aparisthmium cordatum	flowering plants	Equisetopsida	Euphorbiaceae		393168	0.2	Yes	Yes	No
Apeiba glabra	flowering plants	Equisetopsida	Malvaceae		259587	0.2	Yes	No	No
Apeiba membranacea	flowering plants	Equisetopsida	Malvaceae		266685	0.2	Yes	No	No
Apeiba petoumo	flowering plants	Equisetopsida	Malvaceae		111616	0.2	No	No	No
Apeiba schomburgkii	flowering plants	Equisetopsida	Malvaceae		28492.5	0.2	No	Yes	Yes
Aphanactis jamesoniana	flowering plants	Equisetopsida	Asteraceae	LC	149.558	1	No	No	No
Aphanactis ollgaardii	flowering plants	Equisetopsida	Asteraceae	LC	619.684	0.986788	No	No	No
Aphanactis villosa	flowering plants	Equisetopsida	Asteraceae		3938.13	0.419362	No	No	No
Aphandra natalia	flowering plants	Equisetopsida	Arecaceae		30578.4	0.2	No	Yes	No
Aphanocarpus steyermarkii	flowering plants	Equisetopsida	Rubiaceae		872.339	1	Yes	No	No
Aphanotriccus audax	Vertebrates	Aves	Tyrannidae	NT	2011.44	0.420274	No	No	No
Aphelandra acanthifolia	flowering plants	Equisetopsida	Acanthaceae		63.9464	1	No	No	No
Aphelandra acanthus	flowering plants	Equisetopsida	Acanthaceae		7069.32	0.334735	No	No	No
Aphelandra ameleta	flowering plants	Equisetopsida	Acanthaceae		64.1063	1	No	No	No
Aphelandra attenuata	flowering plants	Equisetopsida	Acanthaceae	VU	64.0716	0.934466	No	No	No
Aphelandra aurantiaca	flowering plants	Equisetopsida	Acanthaceae		126761	0.2	Yes	No	No
Aphelandra boyacensis	flowering plants	Equisetopsida	Acanthaceae		11254.8	0.2	No	No	No
Aphelandra castanifolia	flowering plants	Equisetopsida	Acanthaceae		11765.9	0.299916	Yes	No	No
Aphelandra crenata	flowering plants	Equisetopsida	Acanthaceae		213.427	0.643639	No	No	No
Aphelandra crispata	flowering plants	Equisetopsida	Acanthaceae		683.716	0.736728	No	No	No
Aphelandra cuatrecasasii	flowering plants	Equisetopsida	Acanthaceae		0	0.879029	No	No	No
Aphelandra dielsii	flowering plants	Equisetopsida	Acanthaceae		2200.82	0.402207	No	No	No
Aphelandra fasciculata	flowering plants	Equisetopsida	Acanthaceae		21.0214	1	No	No	No
Aphelandra glabrata	flowering plants	Equisetopsida	Acanthaceae		30858.1	0.2	No	No	No
Aphelandra hartwegiana	flowering plants	Equisetopsida	Acanthaceae		1906.21	0.361206	No	No	No
Aphelandra hieronymi	flowering plants	Equisetopsida	Acanthaceae		5565.23	0.32169	No	No	No
Aphelandra jacobinioides	flowering plants	Equisetopsida	Acanthaceae		0	1	No	No	No
Aphelandra leonardii	flowering plants	Equisetopsida	Acanthaceae		63.5207	0.899934	No	No	No
Aphelandra lingua-bovis	flowering plants	Equisetopsida	Acanthaceae		1953.15	0.226237	No	No	No
Aphelandra macrophylla	flowering plants	Equisetopsida	Acanthaceae		58442	0.2	No	No	No
Aphelandra macrosiphon	flowering plants	Equisetopsida	Acanthaceae		371.4	1	No	No	No
Aphelandra panamensis	flowering plants	Equisetopsida	Acanthaceae		275.228	0.892183	No	No	No
Aphelandra rosulata	flowering plants	Equisetopsida	Acanthaceae		17323.3	0.2	No	No	No
Aphelandra rubra	flowering plants	Equisetopsida	Acanthaceae		3686.01	0.705573	Yes	No	No
Aphelandra runcinata	flowering plants	Equisetopsida	Acanthaceae		42.4301	1	No	No	No
Aphelandra scabra	flowering plants	Equisetopsida	Acanthaceae		23151.7	0.2	No	No	No
Aphelandra straminea	flowering plants	Equisetopsida	Acanthaceae		341.872	0.871765	No	No	No
Aphelandra terryae	flowering plants	Equisetopsida	Acanthaceae		656.909	0.672746	No	No	No
Aphyllocladus spartioides	flowering plants	Equisetopsida	Asteraceae		218.637	0.538221	No	No	No
Apinagia richardiana	flowering plants	Equisetopsida	Podostemaceae		0	1	No	No	No
Apocaulon carnosum	flowering plants	Equisetopsida	Rutaceae		2367.33	0.626149	No	No	No
Apostolepis multicincta	Vertebrates	Reptilia	Dipsadidae	NT	1098.29	0.663888	No	No	No
Apostolepis nigroterminata	Vertebrates	Reptilia	Dipsadidae	NE	0	1	No	No	No
Appunia odontocalyx	flowering plants	Equisetopsida	Rubiaceae		41.7884	1	No	No	No
Appunia seibertii	flowering plants	Equisetopsida	Rubiaceae		298.14	0.651286	No	No	No
Appunia tenuiflora	flowering plants	Equisetopsida	Rubiaceae		14523.7	0.2	No	Yes	Yes
Aprositornis disjuncta	Vertebrates	Aves	Thamnophilidae		383.905	1	No	No	No
Aptandra tubicina	flowering plants	Equisetopsida	Olacaceae		208443	0.2	Yes	No	No
Apteria aphylla	flowering plants	Equisetopsida	Burmanniaceae		172355	0.2	Yes	Yes	Yes
Aptychella proligera	bryophytes	NA_grouprepeated	Sematophyllaceae		33587	0.2	Yes	No	No
Apurimacia boliviana	flowering plants	Equisetopsida	Fabaceae		0	1	No	No	No
Ara ambiguus	Vertebrates	Aves	Psittacidae	EN	3044.56	0.220385	No	No	No
Ara glaucogularis	Vertebrates	Aves	Psittacidae	CR	0	0.875352	No	No	No
Ara militaris	Vertebrates	Aves	Psittacidae	VU	128150	0.2	Yes	No	No
Ara rubrogenys	Vertebrates	Aves	Psittacidae	EN	263.896	0.624603	No	No	No
Arachis batizocoi	flowering plants	Equisetopsida	Fabaceae		9549.75	0.2	No	Yes	Yes
Arachis cardenasii	flowering plants	Equisetopsida	Fabaceae	LC	20.2403	1	No	No	No
Arachis duranensis	flowering plants	Equisetopsida	Fabaceae		0	1	No	No	No
Arachis kempff-mercadoi	flowering plants	Equisetopsida	Fabaceae		0	0.907362	No	No	No
Arachniodes denticulata	ferns and allies	Equisetopsida	Dryopteridaceae		65724.3	0.2	Yes	No	No
Arachniodes leucostegioides	ferns and allies	Equisetopsida	Dryopteridaceae		21.3279	1	No	No	No
Arachnothryx bertieroides	flowering plants	Equisetopsida	Rubiaceae		63.5249	1	No	No	No
Arachnothryx colombiana	flowering plants	Equisetopsida	Rubiaceae		0	1	No	No	No
Arachnothryx lojensis	flowering plants	Equisetopsida	Rubiaceae		33173.1	0.2	No	No	No
Arachnothryx perezii	flowering plants	Equisetopsida	Rubiaceae		1239.15	0.467593	No	No	No
Arachnothryx peruviana	flowering plants	Equisetopsida	Rubiaceae		213.644	0.81548	No	No	No
Arachnothryx spectabilis	flowering plants	Equisetopsida	Rubiaceae		234.44	0.947676	No	No	No
Araeococcus flagellifolius	flowering plants	Equisetopsida	Bromeliaceae		15351.9	0.2	No	Yes	Yes
Aragoa abietina	flowering plants	Equisetopsida	Plantaginaceae		85.2259	1	No	No	No
Aragoa cupressina	flowering plants	Equisetopsida	Plantaginaceae		34605.9	0.2	No	No	No
Aralia soratensis	flowering plants	Equisetopsida	Araliaceae		37547.1	0.2	Yes	No	No
Aramides axillaris	Vertebrates	Aves	Rallidae	LC	3875.49	0.230364	No	No	No
Aramides wolfi	Vertebrates	Aves	Rallidae	VU	1853.71	0.292456	No	No	No
Aratinga nenday	Vertebrates	Aves	Psittacidae	LC	4839.48	0.652241	Yes	Yes	Yes
Aratinga weddellii	Vertebrates	Aves	Psittacidae	LC	114979	0.2	No	No	No
Araujia plumosa	flowering plants	Equisetopsida	Apocynaceae		6125.52	0.371108	No	No	No
Archilejeunea ludoviciana	bryophytes	NA_grouprepeated	Lejeuneaceae		11132	0.209206	Yes	Yes	Yes
Archytaea angustifolia	flowering plants	Equisetopsida	Bonnetiaceae		2964.13	0.230837	No	No	Yes
Archytaea triflora	flowering plants	Equisetopsida	Bonnetiaceae		64401.9	0.2	Yes	No	No
Arctocephalus australis	Vertebrates	Mammalia	Otariidae	LC	1885.15	0.589625	No	No	No
Arcytophyllum aristatum	flowering plants	Equisetopsida	Rubiaceae		533.037	1	No	No	No
Arcytophyllum capitatum	flowering plants	Equisetopsida	Rubiaceae		5360.35	0.397503	No	No	No
Arcytophyllum filiforme	flowering plants	Equisetopsida	Rubiaceae		13896.8	0.2	No	No	No
Arcytophyllum muticum	flowering plants	Equisetopsida	Rubiaceae		5539.86	0.38214	No	No	No
Arcytophyllum nitidum	flowering plants	Equisetopsida	Rubiaceae		16620	0.2	Yes	Yes	Yes
Arcytophyllum rivetii	flowering plants	Equisetopsida	Rubiaceae		2964.26	0.2	No	No	No
Arcytophyllum setosum	flowering plants	Equisetopsida	Rubiaceae		19559.8	0.2	No	No	No
Arcytophyllum thymifolium	flowering plants	Equisetopsida	Rubiaceae		10093.8	0.2	No	No	No
Arcytophyllum vernicosum	flowering plants	Equisetopsida	Rubiaceae		3330.81	0.49395	No	No	No
Ardea herodias	Vertebrates	Aves	Ardeidae	LC	15844.4	0.2	No	No	No
Ardenna creatopus	Vertebrates	Aves	Procellariidae		0	1	No	No	No
Ardenna grisea	Vertebrates	Aves	Procellariidae		1596.74	0.595888	No	No	No
Ardisia ambigua	flowering plants	Equisetopsida	Primulaceae		87422.6	0.2	Yes	No	No
Ardisia bartlettii	flowering plants	Equisetopsida	Primulaceae		0	1	No	No	No
Ardisia cabrerae	flowering plants	Equisetopsida	Primulaceae		21.2528	0.422195	No	No	No
Ardisia croatii	flowering plants	Equisetopsida	Primulaceae		21.3695	1	No	No	No
Ardisia huallagae	flowering plants	Equisetopsida	Primulaceae		12108.3	0.2	No	No	No
Ardisia loretensis	flowering plants	Equisetopsida	Primulaceae		36615.5	0.2	No	No	No
Ardisia megistophylla	flowering plants	Equisetopsida	Primulaceae		42.5024	1	Yes	No	No
Ardisia pellucida	flowering plants	Equisetopsida	Primulaceae		5124.98	0.335953	No	No	No
Ardisia pluvialis	flowering plants	Equisetopsida	Primulaceae		0	1	No	No	No
Ardisia standleyana	flowering plants	Equisetopsida	Primulaceae	LC	0	0.917462	No	No	No
Ardisia weberbaueri	flowering plants	Equisetopsida	Primulaceae		48628.7	0.2	Yes	No	No
Arenaria digyna	flowering plants	Equisetopsida	Caryophyllaceae		757.38	1	No	No	No
Arenaria interpres	Vertebrates	Aves	Scolopacidae	LC	3999.48	0.2	No	No	No
Arenaria lanuginosa	flowering plants	Equisetopsida	Caryophyllaceae		92889.4	0.2	No	No	No
Arenaria parvifolia	flowering plants	Equisetopsida	Caryophyllaceae		52658.4	0.2	No	No	No
Arenaria tetragyna	flowering plants	Equisetopsida	Caryophyllaceae		383.887	0.98701	No	No	No
Aretiastrum aretioides	flowering plants	Equisetopsida	Caprifoliaceae		5972.42	0.486676	No	No	No
Argemone subfusiformis	flowering plants	Equisetopsida	Papaveraceae		28462.5	0.2	No	No	No
Argyrochosma nivea	ferns and allies	Equisetopsida	Pteridaceae		8205.13	0.2	No	No	No
Aristeguietia buddleaefolia	flowering plants	Equisetopsida	Asteraceae		789.193	0.453468	No	No	No
Aristeguietia cacalioides	flowering plants	Equisetopsida	Asteraceae	NT	0	1	No	No	No
Aristeguietia discolor	flowering plants	Equisetopsida	Asteraceae	NT	485.023	0.825799	No	No	No
Aristeguietia glutinosa	flowering plants	Equisetopsida	Asteraceae	LC	1409.95	0.461171	No	No	No
Aristeguietia lamiifolia	flowering plants	Equisetopsida	Asteraceae		128.216	0.88323	No	No	No
Aristida adscensionis	flowering plants	Equisetopsida	Poaceae		22149.9	0.2	No	No	No
Aristida antoniana	flowering plants	Equisetopsida	Poaceae		42.2195	0.97421	No	No	No
Aristida asplundii	flowering plants	Equisetopsida	Poaceae		635.834	0.454278	No	No	No
Aristida capillacea	flowering plants	Equisetopsida	Poaceae		40305.6	0.2	No	No	No
Aristida circinalis	flowering plants	Equisetopsida	Poaceae		20.3424	1	No	No	No
Aristida ecuadoriensis	flowering plants	Equisetopsida	Poaceae		21.283	0.501127	No	No	No
Aristida laxa	flowering plants	Equisetopsida	Poaceae		106.831	0.540531	No	No	No
Aristida longifolia	flowering plants	Equisetopsida	Poaceae		20615.7	0.2	Yes	Yes	Yes
Aristida mendocina	flowering plants	Equisetopsida	Poaceae		33826.5	0.2	Yes	Yes	Yes
Aristida riparia	flowering plants	Equisetopsida	Poaceae		41714.2	0.2	No	Yes	Yes
Aristida schiedeana	flowering plants	Equisetopsida	Poaceae		426.629	0.357899	No	No	No
Aristida torta	flowering plants	Equisetopsida	Poaceae		111784	0.2	Yes	Yes	Yes
Aristolochia boliviensis	flowering plants	Equisetopsida	Aristolochiaceae		35810.7	0.2	Yes	No	No
Aristolochia burelae	flowering plants	Equisetopsida	Aristolochiaceae		707.838	0.503732	No	No	No
Aristolochia cauliflora	flowering plants	Equisetopsida	Aristolochiaceae		167496	0.2	Yes	Yes	Yes
Aristolochia cordiflora	flowering plants	Equisetopsida	Aristolochiaceae		169.458	0.889274	No	No	No
Aristolochia deltoidea	flowering plants	Equisetopsida	Aristolochiaceae		0	1	No	No	No
Aristolochia esperanzae	flowering plants	Equisetopsida	Aristolochiaceae		20.2254	1	No	No	No
Aristolochia gibertii	flowering plants	Equisetopsida	Aristolochiaceae		60.6508	1	No	No	No
Aristolochia grandiflora	flowering plants	Equisetopsida	Aristolochiaceae		2748.27	0.311085	No	No	No
Aristolochia guentheri	flowering plants	Equisetopsida	Aristolochiaceae		85.475	0.903556	No	No	No
Aristolochia inflata	flowering plants	Equisetopsida	Aristolochiaceae		21.0242	1	No	No	No
Aristolochia iquitensis	flowering plants	Equisetopsida	Aristolochiaceae		298.495	0.434447	No	No	No
Aristolochia nummularifolia	flowering plants	Equisetopsida	Aristolochiaceae		23642.6	0.2	No	No	No
Aristolochia prostrata	flowering plants	Equisetopsida	Aristolochiaceae		19.9173	1	No	No	No
Aristolochia ruiziana	flowering plants	Equisetopsida	Aristolochiaceae		32998.9	0.2	No	No	No
Aristolochia sprucei	flowering plants	Equisetopsida	Aristolochiaceae		29185.1	0.2	No	No	No
Arracacia elata	flowering plants	Equisetopsida	Apiaceae		8138.82	0.29483	No	No	No
Arracacia moschata	flowering plants	Equisetopsida	Apiaceae		6750.61	0.354749	No	No	No
Arremon abeillei	Vertebrates	Aves	Emberizidae	LC	3753.88	0.2	No	No	No
Arremon assimilis	Vertebrates	Aves	Emberizidae		10534.3	0.2	No	Yes	Yes
Arremon castaneiceps	Vertebrates	Aves	Emberizidae	NT	18344.2	0.2	No	No	No
Arremon torquatus	Vertebrates	Aves	Emberizidae	LC	156926	0.2	No	No	No
Arremonops tocuyensis	Vertebrates	Aves	Emberizidae	LC	2242.75	0.254938	No	No	No
Artemisia sodiroi	flowering plants	Equisetopsida	Asteraceae		21.3699	1	No	No	No
Arthrosaura reticulata	Vertebrates	Reptilia	Gymnophthalmidae	NE	66438.9	0.2	No	No	No
Arthrostema ciliatum	flowering plants	Equisetopsida	Melastomataceae		3438.42	0.237265	No	No	No
Arthrostemma ciliatum	flowering plants	Equisetopsida	Melastomataceae		76222.2	0.2	No	No	No
Arthrostemma volubile	flowering plants	Equisetopsida	Melastomataceae		21.2343	1	No	No	No
Arthrostylidium berryi	flowering plants	Equisetopsida	Poaceae		341.516	0.699636	No	No	No
Arthrostylidium ecuadorense	flowering plants	Equisetopsida	Poaceae		2264.42	0.635251	No	No	No
Arthrostylidium pubescens	flowering plants	Equisetopsida	Poaceae		147.657	1	No	No	No
Arthrostylidium scandens	flowering plants	Equisetopsida	Poaceae		639.3	1	No	No	No
Asclepias barjoniifolia	flowering plants	Equisetopsida	Apocynaceae		507.095	0.370617	No	No	No
Asclepias boliviensis	flowering plants	Equisetopsida	Apocynaceae		4907.49	0.203202	No	No	No
Asclepias pilgeriana	flowering plants	Equisetopsida	Apocynaceae		0	1	No	No	No
Asio flammeus	Vertebrates	Aves	Strigidae	LC	23438.5	0.2	No	No	No
Asio stygius	Vertebrates	Aves	Strigidae	LC	45951	0.2	No	No	No
Aspicarpa sericea	flowering plants	Equisetopsida	Malpighiaceae		20.185	1	No	No	No
Aspidosperma australe	flowering plants	Equisetopsida	Apocynaceae		0	0.848182	No	No	No
Aspidosperma cylindrocarpon	flowering plants	Equisetopsida	Apocynaceae		30027.9	0.2	No	No	No
Aspidosperma decussatum	flowering plants	Equisetopsida	Apocynaceae		1531.19	0.904141	Yes	No	No
Aspidosperma desmanthum	flowering plants	Equisetopsida	Apocynaceae		227489	0.2	No	Yes	Yes
Aspidosperma excelsum	flowering plants	Equisetopsida	Apocynaceae		171332	0.2	No	Yes	Yes
Aspidosperma macrocarpon	flowering plants	Equisetopsida	Apocynaceae		118592	0.2	Yes	No	No
Aspidosperma myristicifolium	flowering plants	Equisetopsida	Apocynaceae		57338.9	0.2	Yes	No	No
Aspidosperma pachypterum	flowering plants	Equisetopsida	Apocynaceae		8604.7	0.2	No	No	No
Aspidosperma parvifolium	flowering plants	Equisetopsida	Apocynaceae		95298.3	0.2	Yes	Yes	Yes
Aspidosperma pyrifolium	flowering plants	Equisetopsida	Apocynaceae		55982.1	0.2	Yes	Yes	No
Aspidosperma quebracho-blanco	flowering plants	Equisetopsida	Apocynaceae		36887.4	0.2	Yes	Yes	Yes
Aspidosperma rigidum	flowering plants	Equisetopsida	Apocynaceae		211130	0.2	Yes	No	No
Aspidosperma schultesii	flowering plants	Equisetopsida	Apocynaceae		36999.6	0.2	No	Yes	Yes
Aspidosperma spruceanum	flowering plants	Equisetopsida	Apocynaceae		236733	0.2	No	Yes	No
Aspidosperma tomentosum	flowering plants	Equisetopsida	Apocynaceae		61307.5	0.2	Yes	Yes	Yes
Aspidosperma triternatum	flowering plants	Equisetopsida	Apocynaceae	NT	20.2749	1	No	No	No
Aspidosperma vargasii	flowering plants	Equisetopsida	Apocynaceae		205814	0.2	Yes	No	No
Asplenium achalense	ferns and allies	Equisetopsida	Aspleniaceae		3339.44	0.521898	No	No	No
Asplenium aethiopicum	ferns and allies	Equisetopsida	Aspleniaceae		23030.7	0.2	No	No	No
Asplenium alatum	ferns and allies	Equisetopsida	Aspleniaceae		48463.1	0.2	Yes	No	No
Asplenium angustum	ferns and allies	Equisetopsida	Aspleniaceae		289347	0.2	Yes	Yes	Yes
Asplenium argentinum	ferns and allies	Equisetopsida	Aspleniaceae		13901	0.2	No	No	No
Asplenium auriculatum	ferns and allies	Equisetopsida	Aspleniaceae		92633.9	0.2	Yes	No	No
Asplenium bangii	ferns and allies	Equisetopsida	Aspleniaceae		37117.6	0.2	Yes	No	No
Asplenium castaneum	ferns and allies	Equisetopsida	Aspleniaceae		29304	0.2	Yes	No	No
Asplenium cirrhatum	ferns and allies	Equisetopsida	Aspleniaceae		204810	0.2	Yes	No	No
Asplenium cristatum	ferns and allies	Equisetopsida	Aspleniaceae		47369.1	0.2	No	No	No
Asplenium cuneatum	ferns and allies	Equisetopsida	Aspleniaceae		90175.3	0.2	Yes	No	No
Asplenium cuspidatum	ferns and allies	Equisetopsida	Aspleniaceae		89432.9	0.2	Yes	No	No
Asplenium delitescens	ferns and allies	Equisetopsida	Aspleniaceae		144648	0.2	No	No	No
Asplenium depauperatum	ferns and allies	Equisetopsida	Aspleniaceae		34797.5	0.2	Yes	Yes	Yes
Asplenium dimidiatum	ferns and allies	Equisetopsida	Aspleniaceae		6400.66	0.324194	No	No	No
Asplenium discrepans	ferns and allies	Equisetopsida	Aspleniaceae		64912.9	0.2	Yes	No	No
Asplenium dissectum	ferns and allies	Equisetopsida	Aspleniaceae		67008.7	0.2	No	No	No
Asplenium flabellulatum	ferns and allies	Equisetopsida	Aspleniaceae		67590.9	0.2	Yes	No	No
Asplenium formosum	ferns and allies	Equisetopsida	Aspleniaceae	LC	88329.1	0.2	Yes	No	No
Asplenium hallii	ferns and allies	Equisetopsida	Aspleniaceae		57115.7	0.2	No	No	No
Asplenium harpeodes	ferns and allies	Equisetopsida	Aspleniaceae		48495.1	0.2	No	No	No
Asplenium hastatum	ferns and allies	Equisetopsida	Aspleniaceae		11293.9	0.2	No	No	No
Asplenium holophlebium	ferns and allies	Equisetopsida	Aspleniaceae		917.763	0.486844	No	No	No
Asplenium inaequilaterale	ferns and allies	Equisetopsida	Aspleniaceae		4030.79	0.404148	No	No	No
Asplenium incurvatum	ferns and allies	Equisetopsida	Aspleniaceae		435.018	1	No	No	No
Asplenium juglandifolium	ferns and allies	Equisetopsida	Aspleniaceae		280844	0.2	Yes	No	No
Asplenium laetum	ferns and allies	Equisetopsida	Aspleniaceae		55467	0.2	Yes	No	No
Asplenium lorentzii	ferns and allies	Equisetopsida	Aspleniaceae		6158.53	0.2	No	No	No
Asplenium maxonii	ferns and allies	Equisetopsida	Aspleniaceae		11050.3	0.2	No	No	No
Asplenium micropaleatum	ferns and allies	Equisetopsida	Aspleniaceae		103.721	1	No	No	No
Asplenium monanthes	ferns and allies	Equisetopsida	Aspleniaceae		37930.6	0.2	No	No	No
Asplenium myriophyllum	ferns and allies	Equisetopsida	Aspleniaceae		26141.8	0.2	No	No	No
Asplenium oblongatum	ferns and allies	Equisetopsida	Aspleniaceae		0	1	No	No	No
Asplenium obtusifolium	ferns and allies	Equisetopsida	Aspleniaceae		42.0024	1	No	No	No
Asplenium pearcei	ferns and allies	Equisetopsida	Aspleniaceae		59299.6	0.2	No	No	No
Asplenium polyphyllum	ferns and allies	Equisetopsida	Aspleniaceae		22393	0.2	No	No	No
Asplenium praemorsum	ferns and allies	Equisetopsida	Aspleniaceae		35437	0.2	No	No	No
Asplenium pseudoangustum	ferns and allies	Equisetopsida	Aspleniaceae		3370.57	0.430746	No	No	No
Asplenium pteropus	ferns and allies	Equisetopsida	Aspleniaceae		121570	0.2	Yes	No	No
Asplenium quitense	ferns and allies	Equisetopsida	Aspleniaceae		16159.9	0.2	Yes	No	No
Asplenium raddianum	ferns and allies	Equisetopsida	Aspleniaceae		67095.6	0.2	Yes	No	No
Asplenium radicans	ferns and allies	Equisetopsida	Aspleniaceae		148228	0.2	Yes	No	No
Asplenium repandulum	ferns and allies	Equisetopsida	Aspleniaceae		127201	0.2	Yes	No	No
Asplenium repens	ferns and allies	Equisetopsida	Aspleniaceae		17915.3	0.2	Yes	No	No
Asplenium riparium	ferns and allies	Equisetopsida	Aspleniaceae		5572	0.25813	No	No	No
Asplenium rosenstockianum	ferns and allies	Equisetopsida	Aspleniaceae		662.357	0.510379	No	No	No
Asplenium rutaceum	ferns and allies	Equisetopsida	Aspleniaceae		45042.9	0.2	Yes	No	No
Asplenium salicifolium	ferns and allies	Equisetopsida	Aspleniaceae		227040	0.2	Yes	No	No
Asplenium serra	ferns and allies	Equisetopsida	Aspleniaceae		175728	0.2	Yes	No	No
Asplenium sessilifolium	ferns and allies	Equisetopsida	Aspleniaceae		19446.3	0.2	Yes	No	No
Asplenium squamosum	ferns and allies	Equisetopsida	Aspleniaceae		14551.9	0.2	No	No	No
Asplenium stuebelianum	ferns and allies	Equisetopsida	Aspleniaceae		84140.7	0.2	Yes	No	No
Asplenium theciferum	ferns and allies	Equisetopsida	Aspleniaceae		0	1	No	No	No
Asplenium tricholepis	ferns and allies	Equisetopsida	Aspleniaceae		32149	0.2	Yes	No	No
Asplenium triphyllum	ferns and allies	Equisetopsida	Aspleniaceae		19320.8	0.2	Yes	No	No
Asplenium uniseriale	ferns and allies	Equisetopsida	Aspleniaceae		65486.3	0.2	Yes	No	No
Asplenium volubile	ferns and allies	Equisetopsida	Aspleniaceae		1303.49	0.448597	No	No	No
Asplundia albicarpa	flowering plants	Equisetopsida	Cyclanthaceae		0	1	No	No	No
Asplundia cayapensis	flowering plants	Equisetopsida	Cyclanthaceae	VU	42.7393	1	No	No	No
Asplundia ecuadoriensis	flowering plants	Equisetopsida	Cyclanthaceae		24750.5	0.2	No	No	No
Asplundia euryspatha	flowering plants	Equisetopsida	Cyclanthaceae	LC	21.3666	1	No	No	No
Asplundia gamotepala	flowering plants	Equisetopsida	Cyclanthaceae		19274.5	0.2	No	Yes	No
Asplundia longitepala	flowering plants	Equisetopsida	Cyclanthaceae		0	1	No	No	No
Asplundia pittieri	flowering plants	Equisetopsida	Cyclanthaceae		21.365	0.473605	No	No	No
Asplundia platanthera	flowering plants	Equisetopsida	Cyclanthaceae		3687	0.230584	No	Yes	Yes
Asplundia platyphylla	flowering plants	Equisetopsida	Cyclanthaceae		15254.9	0.2	No	No	No
Asplundia pycnantha	flowering plants	Equisetopsida	Cyclanthaceae		0	1	No	No	No
Asplundia sanctae-ritae	flowering plants	Equisetopsida	Cyclanthaceae		85.4406	1	No	No	No
Asplundia schizotepala	flowering plants	Equisetopsida	Cyclanthaceae		22652.7	0.2	No	No	No
Asplundia sleeperae	flowering plants	Equisetopsida	Cyclanthaceae		786.637	0.246894	No	No	No
Asplundia stenophylla	flowering plants	Equisetopsida	Cyclanthaceae		106.803	0.947107	No	No	No
Asplundia ulei	flowering plants	Equisetopsida	Cyclanthaceae		0	1	No	No	No
Asplundia utilis	flowering plants	Equisetopsida	Cyclanthaceae		3341.83	0.306162	No	No	No
Asplundia vagans	flowering plants	Equisetopsida	Cyclanthaceae		42372.8	0.2	Yes	No	No
Asplundia xiphophylla	flowering plants	Equisetopsida	Cyclanthaceae		110058	0.2	Yes	No	No
Aspronema cochabambae	Vertebrates	Reptilia	Scincidae	NE	0	1	No	No	No
Astephanus sprucei	flowering plants	Equisetopsida	Apocynaceae		13992.8	0.355416	Yes	No	No
Asterogyne martiana	flowering plants	Equisetopsida	Arecaceae		1956.38	0.21076	No	No	No
Asthenes baeri	Vertebrates	Aves	Furnariidae	LC	702.374	0.43052	No	No	No
Asthenes coryi	Vertebrates	Aves	Furnariidae	LC	4773.35	0.578973	Yes	No	No
Asthenes dorbignyi	Vertebrates	Aves	Furnariidae	LC	11692.7	0.2	No	No	No
Asthenes flammulata	Vertebrates	Aves	Furnariidae	LC	36714.7	0.2	No	No	No
Asthenes fuliginosa	Vertebrates	Aves	Furnariidae	LC	28760.5	0.2	Yes	No	No
Asthenes griseomurina	Vertebrates	Aves	Furnariidae	LC	7149.29	0.340986	No	No	No
Asthenes harterti	Vertebrates	Aves	Furnariidae	LC	5507.33	0.356024	No	No	No
Asthenes helleri	Vertebrates	Aves	Furnariidae	VU	8571.32	0.224587	No	No	No
Asthenes heterura	Vertebrates	Aves	Furnariidae	NT	3262.04	0.420883	No	No	No
Asthenes humilis	Vertebrates	Aves	Furnariidae	LC	10881.6	0.2	No	No	No
Asthenes maculicauda	Vertebrates	Aves	Furnariidae	LC	4475.54	0.295432	No	No	No
Asthenes modesta	Vertebrates	Aves	Furnariidae	LC	30513.2	0.2	No	No	No
Asthenes ottonis	Vertebrates	Aves	Furnariidae	LC	603.95	0.377142	No	No	No
Asthenes palpebralis	Vertebrates	Aves	Furnariidae	LC	0	1	No	No	No
Asthenes pudibunda	Vertebrates	Aves	Furnariidae	LC	4076.81	0.211394	No	No	No
Asthenes sclateri	Vertebrates	Aves	Furnariidae	LC	5100.78	0.201704	No	No	No
Asthenes urubambensis	Vertebrates	Aves	Furnariidae	NT	4521.43	0.258125	No	No	No
Asthenes vilcabambae	Vertebrates	Aves	Furnariidae	LC	8261.62	0.2	No	No	Yes
Asthenes virgata	Vertebrates	Aves	Furnariidae	LC	3992.43	0.280597	No	No	No
Asthenes wyatti	Vertebrates	Aves	Furnariidae	LC	31967.8	0.2	No	No	No
Astraea lobata	flowering plants	Equisetopsida	Euphorbiaceae		2005.84	0.2077	No	No	No
Astragalus arequipensis	flowering plants	Equisetopsida	Fabaceae		842.747	0.2	No	No	No
Astragalus diminutivus	flowering plants	Equisetopsida	Fabaceae		0	0.895793	No	No	No
Astragalus garbancillo	flowering plants	Equisetopsida	Fabaceae		6358.31	0.2	No	No	No
Astragalus geminiflorus	flowering plants	Equisetopsida	Fabaceae	LC	2841.45	0.631817	No	No	No
Astragalus micranthellus	flowering plants	Equisetopsida	Fabaceae		1244.02	0.295712	No	No	No
Astragalus peruvianus	flowering plants	Equisetopsida	Fabaceae		0	1	No	No	No
Astragalus pusillus	flowering plants	Equisetopsida	Fabaceae		20.6404	1	No	No	No
Astragalus sprucei	flowering plants	Equisetopsida	Fabaceae	VU	21.3636	1	No	No	No
Astragalus uniflorus	flowering plants	Equisetopsida	Fabaceae		1198.43	0.768504	No	No	No
Astragalus weberbaueri	flowering plants	Equisetopsida	Fabaceae		21.3501	1	No	No	No
Astrephia chaerophylloides	flowering plants	Equisetopsida	Caprifoliaceae		916.911	0.472223	No	No	No
Astrocaryum aculeatum	flowering plants	Equisetopsida	Arecaceae		181015	0.2	No	Yes	Yes
Astrocaryum chambira	flowering plants	Equisetopsida	Arecaceae		14673.6	0.2	No	No	No
Astrocaryum chonta	flowering plants	Equisetopsida	Arecaceae		21441.7	0.2	Yes	No	No
Astrocaryum faranae	flowering plants	Equisetopsida	Arecaceae		0	0.574297	No	No	No
Astrocaryum gratum	flowering plants	Equisetopsida	Arecaceae		3307.84	0.475171	No	No	No
Astrocaryum jauari	flowering plants	Equisetopsida	Arecaceae		34776.8	0.2	No	Yes	Yes
Astrocaryum javarense	flowering plants	Equisetopsida	Arecaceae		830.612	0.549547	No	No	No
Astrocaryum macrocalyx	flowering plants	Equisetopsida	Arecaceae		1364.42	0.2	No	No	No
Astrocaryum murumuru	flowering plants	Equisetopsida	Arecaceae		52405.6	0.2	No	No	No
Astrocaryum standleyanum	flowering plants	Equisetopsida	Arecaceae		1509.45	0.307038	No	No	No
Astrocaryum urostachys	flowering plants	Equisetopsida	Arecaceae	LC	5021.07	0.396099	No	No	No
Astrocasia jacobinensis	flowering plants	Equisetopsida	Phyllanthaceae		4211.74	0.566152	No	No	No
Astrolepis sinuata	ferns and allies	Equisetopsida	Pteridaceae		42.1197	0.645304	No	No	No
Astronium lecointei	flowering plants	Equisetopsida	Anacardiaceae		72908.6	0.2	Yes	No	No
Astronium ulei	flowering plants	Equisetopsida	Anacardiaceae		16984.4	0.2	No	Yes	Yes
Astronium urundeuva	flowering plants	Equisetopsida	Anacardiaceae	DD	6762.47	0.2	No	No	No
Atamisquea emarginata	flowering plants	Equisetopsida	Capparaceae		0	1	No	No	No
Ateles belzebuth	Vertebrates	Mammalia	Atelidae	EN	123200	0.2	Yes	Yes	Yes
Ateles chamek	Vertebrates	Mammalia	Atelidae	EN	100969	0.2	Yes	Yes	Yes
Ateles fusciceps	Vertebrates	Mammalia	Atelidae	CR	14258.2	0.2	No	No	No
Ateles hybridus	Vertebrates	Mammalia	Atelidae	CR	12227.5	0.2	No	No	No
Atelocynus microtis	Vertebrates	Mammalia	Canidae	NT	221195	0.2	Yes	Yes	No
Atelopus balios	Vertebrates	Amphibia	Bufonidae	CR	85.4139	0.747335	No	No	No
Atelopus bomolochos	Vertebrates	Amphibia	Bufonidae	CR	4290.25	0.318914	No	No	No
Atelopus boulengeri	Vertebrates	Amphibia	Bufonidae	CR	21.3308	1	No	No	No
Atelopus carrikeri	Vertebrates	Amphibia	Bufonidae	CR	482.795	1	No	No	No
Atelopus coynei	Vertebrates	Amphibia	Bufonidae	CR	256.38	0.975188	No	No	No
Atelopus cruciger	Vertebrates	Amphibia	Bufonidae	CR	2858.66	0.446514	No	No	No
Atelopus elegans	Vertebrates	Amphibia	Bufonidae	CR	876.081	0.574692	No	No	No
Atelopus exiguus	Vertebrates	Amphibia	Bufonidae	CR	192.091	1	No	No	No
Atelopus ignescens	Vertebrates	Amphibia	Bufonidae	CR	7455.19	0.322657	No	No	No
Atelopus laetissimus	Vertebrates	Amphibia	Bufonidae	EN	36451.8	0.2	No	No	No
Atelopus mindoensis	Vertebrates	Amphibia	Bufonidae	CR	1153.91	0.628451	No	No	No
Atelopus nahumae	Vertebrates	Amphibia	Bufonidae	EN	42442.4	0.2	No	No	No
Atelopus nepiozomus	Vertebrates	Amphibia	Bufonidae	CR	0	1	No	No	No
Atelopus palmatus	Vertebrates	Amphibia	Bufonidae	DD	128.219	1	No	No	No
Atelopus pastuso	Vertebrates	Amphibia	Bufonidae	NE	42.7362	1	No	No	No
Atelopus peruensis	Vertebrates	Amphibia	Bufonidae	CR	0	1	No	No	No
Atelopus petersi	Vertebrates	Amphibia	Bufonidae	CR	8458.33	0.367829	No	No	No
Atelopus planispina	Vertebrates	Amphibia	Bufonidae	CR	363.279	1	No	No	No
Atelopus podocarpus	Vertebrates	Amphibia	Bufonidae	CR	7749.48	0.219761	No	Yes	No
Atelopus sernai	Vertebrates	Amphibia	Bufonidae	CR	5263.2	0.391044	No	No	No
Atelopus spumarius	Vertebrates	Amphibia	Bufonidae	VU	47032.5	0.2	No	No	No
Atelopus spurrelli	Vertebrates	Amphibia	Bufonidae	VU	552.599	0.522303	No	No	No
Atelopus tricolor	Vertebrates	Amphibia	Bufonidae	VU	10975.8	0.369331	Yes	No	No
Athyana weinmanniifolia	flowering plants	Equisetopsida	Sapindaceae		1372.86	0.792546	No	No	No
Athyrium filix-femina	ferns and allies	Equisetopsida	Woodsiaceae		43519.9	0.2	No	No	No
Atlapetes albiceps	Vertebrates	Aves	Emberizidae	LC	2259.27	0.443583	No	No	No
Atlapetes albinucha	Vertebrates	Aves	Emberizidae	LC	13106.5	0.2	No	No	No
Atlapetes albofrenatus	Vertebrates	Aves	Emberizidae	LC	9309	0.2	No	No	No
Atlapetes canigenis	Vertebrates	Aves	Emberizidae	LC	83.2505	1	No	No	No
Atlapetes flaviceps	Vertebrates	Aves	Emberizidae	EN	426.064	0.713636	No	No	No
Atlapetes forbesi	Vertebrates	Aves	Emberizidae	LC	20.7778	1	No	No	No
Atlapetes fulviceps	Vertebrates	Aves	Emberizidae	LC	4446.67	0.247626	No	No	No
Atlapetes fuscoolivaceus	Vertebrates	Aves	Emberizidae	NT	640.776	0.624605	No	No	No
Atlapetes latinuchus	Vertebrates	Aves	Emberizidae	LC	50419.3	0.2	No	No	No
Atlapetes leucopis	Vertebrates	Aves	Emberizidae	LC	64.0938	1	No	No	No
Atlapetes leucopterus	Vertebrates	Aves	Emberizidae	LC	3371.36	0.210133	No	No	No
Atlapetes melanocephalus	Vertebrates	Aves	Emberizidae	LC	4936.81	0.531071	No	No	No
Atlapetes melanolaemus	Vertebrates	Aves	Emberizidae	LC	11869.6	0.289685	Yes	No	No
Atlapetes nationi	Vertebrates	Aves	Emberizidae	LC	1282.21	0.360691	No	No	No
Atlapetes pallidiceps	Vertebrates	Aves	Emberizidae	EN	0	1	No	No	No
Atlapetes pallidinucha	Vertebrates	Aves	Emberizidae	LC	28598.7	0.2	Yes	No	No
Atlapetes personatus	Vertebrates	Aves	Emberizidae	LC	73846.2	0.2	Yes	No	No
Atlapetes rufigenis	Vertebrates	Aves	Emberizidae	NT	2234.88	0.511312	No	No	No
Atlapetes rufinucha	Vertebrates	Aves	Emberizidae	LC	10923.8	0.257483	Yes	No	No
Atlapetes schistaceus	Vertebrates	Aves	Emberizidae	LC	53791.2	0.2	No	No	No
Atlapetes seebohmi	Vertebrates	Aves	Emberizidae	LC	1701.54	0.320561	No	No	No
Atlapetes semirufus	Vertebrates	Aves	Emberizidae	LC	21771	0.2	No	Yes	Yes
Atlapetes tricolor	Vertebrates	Aves	Emberizidae	LC	37069.9	0.2	No	No	No
Atractus carrioni	Vertebrates	Reptilia	Dipsadidae	NE	0	1	No	No	No
Atractus collaris	Vertebrates	Reptilia	Dipsadidae	NE	13965.3	0.2	No	No	No
Atractus crassicaudatus	Vertebrates	Reptilia	Dipsadidae	LC	3079.7	0.311461	No	No	No
Atractus duboisi	Vertebrates	Reptilia	Dipsadidae	NE	192.306	1	No	No	No
Atractus dunni	Vertebrates	Reptilia	Dipsadidae	NE	747.91	0.764829	No	No	No
Atractus elaps	Vertebrates	Reptilia	Dipsadidae	LC	66887.4	0.2	No	No	No
Atractus iridescens	Vertebrates	Reptilia	Dipsadidae	NE	0	1	No	No	No
Atractus lasallei	Vertebrates	Reptilia	Dipsadidae	LC	0	1	No	No	No
Atractus latifrons	Vertebrates	Reptilia	Dipsadidae	NE	20246	0.2	No	No	No
Atractus lehmanni	Vertebrates	Reptilia	Dipsadidae	NE	0	1	No	No	No
Atractus loveridgei	Vertebrates	Reptilia	Dipsadidae	NE	42.6616	1	No	No	No
Atractus major	Vertebrates	Reptilia	Dipsadidae	LC	51583.3	0.2	No	No	Yes
Atractus multicinctus	Vertebrates	Reptilia	Dipsadidae	LC	21.3299	1	No	No	No
Atractus occidentalis	Vertebrates	Reptilia	Dipsadidae	NE	66411.7	0.2	No	No	No
Atractus occipitoalbus	Vertebrates	Reptilia	Dipsadidae	NE	8847.92	0.2	No	No	No
Atractus snethlageae	Vertebrates	Reptilia	Dipsadidae	LC	13562	0.2	No	No	No
Atractus trivittatus	Vertebrates	Reptilia	Dipsadidae	NE	126.836	1	No	No	No
Atractylocarpus longisetus	bryophytes	NA_grouprepeated	Dicranaceae		36235.3	0.2	Yes	No	No
Atrichum polycarpum	bryophytes	NA_grouprepeated	Polytrichaceae		13909.3	0.2	No	No	No
Atriplex myriophylla	flowering plants	Equisetopsida	Amaranthaceae		2115.05	0.406437	No	No	No
Atriplex rotundifolia	flowering plants	Equisetopsida	Amaranthaceae		0	1	No	No	No
Attagis gayi	Vertebrates	Aves	Thinocoridae	LC	22331.7	0.2	Yes	No	No
Attalea allenii	flowering plants	Equisetopsida	Arecaceae		63.6039	0.397385	No	No	No
Attalea butyracea	flowering plants	Equisetopsida	Arecaceae		126007	0.2	No	Yes	Yes
Attalea colenda	flowering plants	Equisetopsida	Arecaceae		0	1	No	No	No
Attalea cuatrecasana	flowering plants	Equisetopsida	Arecaceae		0	0.917283	No	No	No
Attalea insignis	flowering plants	Equisetopsida	Arecaceae		87695.1	0.2	No	No	No
Attalea maripa	flowering plants	Equisetopsida	Arecaceae		154315	0.2	No	No	No
Attalea microcarpa	flowering plants	Equisetopsida	Arecaceae		14017.5	0.2	No	Yes	Yes
Attalea phalerata	flowering plants	Equisetopsida	Arecaceae		54256.3	0.2	Yes	Yes	Yes
Attalea plowmanii	flowering plants	Equisetopsida	Arecaceae		809.978	0.45509	No	No	No
Attalea princeps	flowering plants	Equisetopsida	Arecaceae		20.7032	1	No	No	No
Attalea racemosa	flowering plants	Equisetopsida	Arecaceae		1022.86	0.307521	No	Yes	Yes
Attalea tessmannii	flowering plants	Equisetopsida	Arecaceae	NT	29103	0.2	No	No	No
Atticora fasciata	Vertebrates	Aves	Hirundinidae	LC	188822	0.2	Yes	Yes	Yes
Attila bolivianus	Vertebrates	Aves	Tyrannidae	LC	94582.1	0.2	No	Yes	Yes
Attila cinnamomeus	Vertebrates	Aves	Tyrannidae	LC	207523	0.2	No	Yes	Yes
Attila citriniventris	Vertebrates	Aves	Tyrannidae	LC	84580.8	0.2	No	Yes	Yes
Attila torridus	Vertebrates	Aves	Tyrannidae	VU	1880.28	0.257594	No	No	No
Aulacorhynchus coeruleicinctis	Vertebrates	Aves	Ramphastidae	LC	31814.2	0.2	Yes	No	No
Aulacorhynchus derbianus	Vertebrates	Aves	Ramphastidae	LC	78846.5	0.2	Yes	No	No
Aulacorhynchus sulcatus	Vertebrates	Aves	Ramphastidae	LC	7643.94	0.218029	No	Yes	Yes
Aulonemia hirtula	flowering plants	Equisetopsida	Poaceae		255.269	1	No	No	No
Aulonemia longiaristata	flowering plants	Equisetopsida	Poaceae	NT	16498.6	0.2	No	No	No
Aulonemia patula	flowering plants	Equisetopsida	Poaceae		85.477	0.691176	No	No	No
Aulonemia queko	flowering plants	Equisetopsida	Poaceae		636.513	0.749228	No	No	No
Aulonemia ximenae	flowering plants	Equisetopsida	Poaceae		21.1535	1	No	No	No
Aureliana fasciculata	flowering plants	Equisetopsida	Solanaceae	NT	62.7163	1	No	No	No
Austrobrickellia patens	flowering plants	Equisetopsida	Asteraceae		0	0.954749	No	No	No
Austrocylindropuntia floccosa	flowering plants	Equisetopsida	Cactaceae	LC	5796.37	0.313983	No	No	No
Austroeupatorium decemflorum	flowering plants	Equisetopsida	Asteraceae		18710.3	0.2	Yes	No	No
Austroeupatorium inulaefolium	flowering plants	Equisetopsida	Asteraceae		15485.7	0.2	No	No	No
Automolus infuscatus	Vertebrates	Aves	Furnariidae	LC	253575	0.2	Yes	Yes	Yes
Automolus melanopezus	Vertebrates	Aves	Furnariidae	LC	26901.2	0.2	No	No	No
Automolus rufipileatus	Vertebrates	Aves	Furnariidae	LC	264381	0.2	Yes	No	No
Automolus subulatus	Vertebrates	Aves	Furnariidae		171296	0.2	No	No	No
Averrhoidium dalyi	flowering plants	Equisetopsida	Sapindaceae		20.9203	1	No	No	No
Avicennia germinans	flowering plants	Equisetopsida	Acanthaceae	LC	1550.59	0.330958	No	No	No
Axinaea affinis	flowering plants	Equisetopsida	Melastomataceae		3417.33	0.455021	No	No	No
Axinaea glandulosa	flowering plants	Equisetopsida	Melastomataceae		7153.49	0.357901	No	Yes	No
Axinaea lanceolata	flowering plants	Equisetopsida	Melastomataceae		891.001	0.685588	No	No	No
Axinaea lawessonii	flowering plants	Equisetopsida	Melastomataceae		63.9315	1	No	No	No
Axinaea lehmannii	flowering plants	Equisetopsida	Melastomataceae		42.6909	1	No	No	No
Axinaea macrophylla	flowering plants	Equisetopsida	Melastomataceae		22495.7	0.2	Yes	No	No
Axinaea merianiae	flowering plants	Equisetopsida	Melastomataceae	LC	1110.6	0.561194	No	No	No
Axinaea oblongifolia	flowering plants	Equisetopsida	Melastomataceae		0	0.983345	No	No	No
Axinaea pauciflora	flowering plants	Equisetopsida	Melastomataceae	VU	42.6138	1	No	No	No
Axinaea quitensis	flowering plants	Equisetopsida	Melastomataceae	NT	3801.98	0.388485	No	No	No
Axinaea sclerophylla	flowering plants	Equisetopsida	Melastomataceae	VU	3411.6	0.46151	No	No	No
Axinaea sodiroi	flowering plants	Equisetopsida	Melastomataceae	EN	0	1	No	No	No
Axonopus casiquiarensis	flowering plants	Equisetopsida	Poaceae		9263.15	0.2	No	Yes	Yes
Axonopus caulescens	flowering plants	Equisetopsida	Poaceae		23596.3	0.316813	Yes	No	No
Axonopus flabelliformis	flowering plants	Equisetopsida	Poaceae		59176.9	0.2	Yes	No	No
Axonopus iridifolius	flowering plants	Equisetopsida	Poaceae		84076.4	0.2	Yes	No	No
Axonopus laxiflorus	flowering plants	Equisetopsida	Poaceae		1813.14	0.323663	No	No	No
Axonopus marginatus	flowering plants	Equisetopsida	Poaceae		41.3716	1	No	No	No
Axonopus mathewsii	flowering plants	Equisetopsida	Poaceae		42.121	1	No	No	No
Axonopus micay	flowering plants	Equisetopsida	Poaceae		5419.63	0.253848	No	No	No
Axonopus scoparius	flowering plants	Equisetopsida	Poaceae	LC	88788.6	0.2	No	Yes	Yes
Axonopus siccus	flowering plants	Equisetopsida	Poaceae		67530.8	0.2	No	No	No
Axonopus suffultiformis	flowering plants	Equisetopsida	Poaceae		340.431	1	No	No	No
Ayapanopsis cuchabensis	flowering plants	Equisetopsida	Asteraceae		64.1081	1	No	No	No
Ayapanopsis triosteifolia	flowering plants	Equisetopsida	Asteraceae		61.543	1	No	No	No
Ayenia jussieui	flowering plants	Equisetopsida	Malvaceae		0	1	No	No	No
Ayenia krapovickasii	flowering plants	Equisetopsida	Malvaceae		67283	0.2	Yes	Yes	Yes
Ayenia odonellii	flowering plants	Equisetopsida	Malvaceae		40.2671	1	No	No	No
Ayenia tomentosa	flowering plants	Equisetopsida	Malvaceae		5050.64	0.449523	No	No	No
Aythya affinis	Vertebrates	Aves	Anatidae	LC	21.2255	0.86804	No	No	No
Azolla filiculoides	ferns and allies	Equisetopsida	Salviniaceae		12399.3	0.2	No	No	No
Azorella aretioides	flowering plants	Equisetopsida	Apiaceae		4080.44	0.560081	No	No	No
Azorella biloba	flowering plants	Equisetopsida	Apiaceae		14865.6	0.2	No	No	No
Azorella compacta	flowering plants	Equisetopsida	Apiaceae		4083.13	0.2	No	No	No
Azorella corymbosa	flowering plants	Equisetopsida	Apiaceae		3181.57	0.642981	No	No	No
Azorella crenata	flowering plants	Equisetopsida	Apiaceae		24800.6	0.2	Yes	No	No
Azorella diapensioides	flowering plants	Equisetopsida	Apiaceae		20.6404	1	No	No	No
Azorella pedunculata	flowering plants	Equisetopsida	Apiaceae		6985.9	0.41591	No	No	No
Baccharis alpina	flowering plants	Equisetopsida	Asteraceae		16712.4	0.2	No	No	No
Baccharis aphylla	flowering plants	Equisetopsida	Asteraceae		53026.2	0.2	Yes	Yes	No
Baccharis arbutifolia	flowering plants	Equisetopsida	Asteraceae	NT	6259.6	0.478833	No	No	No
Baccharis articulata	flowering plants	Equisetopsida	Asteraceae		2002.02	0.548743	No	No	No
Baccharis boliviensis	flowering plants	Equisetopsida	Asteraceae		556.238	0.269069	No	No	No
Baccharis brachylaenoides	flowering plants	Equisetopsida	Asteraceae		122441	0.2	Yes	No	No
Baccharis buchtienii	flowering plants	Equisetopsida	Asteraceae		3329.09	0.50301	No	No	No
Baccharis buddlejoides	flowering plants	Equisetopsida	Asteraceae		0	1	No	No	No
Baccharis buxifolia	flowering plants	Equisetopsida	Asteraceae		20034.8	0.2	Yes	No	No
Baccharis caespitosa	flowering plants	Equisetopsida	Asteraceae		23946.7	0.2	No	No	No
Baccharis coridifolia	flowering plants	Equisetopsida	Asteraceae		772.388	0.614457	No	No	No
Baccharis crispa	flowering plants	Equisetopsida	Asteraceae		328.126	0.773791	No	No	No
Baccharis cutervensis	flowering plants	Equisetopsida	Asteraceae		0	1	No	No	No
Baccharis decussata	flowering plants	Equisetopsida	Asteraceae		30195.7	0.2	No	No	No
Baccharis dracunculifolia	flowering plants	Equisetopsida	Asteraceae		13360.8	0.2	No	No	No
Baccharis emarginata	flowering plants	Equisetopsida	Asteraceae		4073.05	0.301971	No	No	No
Baccharis genistelloides	flowering plants	Equisetopsida	Asteraceae		50426.8	0.2	No	No	No
Baccharis grandiflora	flowering plants	Equisetopsida	Asteraceae		11014.8	0.321371	Yes	No	No
Baccharis grisebachii	flowering plants	Equisetopsida	Asteraceae		0	1	No	No	No
Baccharis juncea	flowering plants	Equisetopsida	Asteraceae		4289.73	0.2	No	No	No
Baccharis latifolia	flowering plants	Equisetopsida	Asteraceae		67554.6	0.2	No	No	No
Baccharis linearifolia	flowering plants	Equisetopsida	Asteraceae		6378.4	0.2	No	No	No
Baccharis macrantha	flowering plants	Equisetopsida	Asteraceae		14847.2	0.261147	Yes	No	No
Baccharis mandonii	flowering plants	Equisetopsida	Asteraceae		227.054	1	No	No	No
Baccharis microdonta	flowering plants	Equisetopsida	Asteraceae		0	1	No	No	No
Baccharis nitida	flowering plants	Equisetopsida	Asteraceae		57721	0.2	Yes	No	No
Baccharis oblongifolia	flowering plants	Equisetopsida	Asteraceae		20625.8	0.2	No	No	No
Baccharis papillosa	flowering plants	Equisetopsida	Asteraceae		11216.2	0.2	No	No	No
Baccharis pedunculata	flowering plants	Equisetopsida	Asteraceae		76423.2	0.2	No	No	No
Baccharis pentlandii	flowering plants	Equisetopsida	Asteraceae		6254	0.253017	No	No	No
Baccharis phylicoides	flowering plants	Equisetopsida	Asteraceae		4023.57	0.2	No	No	No
Baccharis platypoda	flowering plants	Equisetopsida	Asteraceae		1220.78	0.931818	No	No	No
Baccharis polifolia	flowering plants	Equisetopsida	Asteraceae		0	1	No	No	No
Baccharis prunifolia	flowering plants	Equisetopsida	Asteraceae		25495.7	0.2	Yes	No	No
Baccharis pulchella	flowering plants	Equisetopsida	Asteraceae		104.353	0.984695	No	No	No
Baccharis punctulata	flowering plants	Equisetopsida	Asteraceae		60.9748	0.722529	No	No	No
Baccharis quitensis	flowering plants	Equisetopsida	Asteraceae		19930.6	0.2	Yes	No	No
Baccharis rhexioides	flowering plants	Equisetopsida	Asteraceae		78706.3	0.2	Yes	No	No
Baccharis rufescens	flowering plants	Equisetopsida	Asteraceae		37675.6	0.2	No	No	No
Baccharis rupicola	flowering plants	Equisetopsida	Asteraceae		1318.68	0.886548	No	No	No
Baccharis sagittalis	flowering plants	Equisetopsida	Asteraceae		357.249	0.886577	No	No	No
Baccharis salicina	flowering plants	Equisetopsida	Asteraceae		154602	0.2	Yes	No	No
Baccharis saliens	flowering plants	Equisetopsida	Asteraceae		102.771	1	No	No	No
Baccharis sessiliflora	flowering plants	Equisetopsida	Asteraceae		0	1	No	No	No
Baccharis singularis	flowering plants	Equisetopsida	Asteraceae		1323.95	0.82236	No	No	No
Baccharis spartea	flowering plants	Equisetopsida	Asteraceae		702.059	0.964165	No	No	No
Baccharis subalata	flowering plants	Equisetopsida	Asteraceae		5569.49	0.337336	No	No	No
Baccharis teindalensis	flowering plants	Equisetopsida	Asteraceae		3524.14	0.447862	No	No	No
Baccharis tola	flowering plants	Equisetopsida	Asteraceae		8428.52	0.2	No	No	No
Baccharis tricuneata	flowering plants	Equisetopsida	Asteraceae		51740.8	0.2	No	No	No
Baccharis tridentata	flowering plants	Equisetopsida	Asteraceae		407.702	0.677912	No	No	No
Baccharis trimera	flowering plants	Equisetopsida	Asteraceae		22812.6	0.2	Yes	No	No
Baccharis ulicina	flowering plants	Equisetopsida	Asteraceae		0	1	No	No	No
Baccharis uniflora	flowering plants	Equisetopsida	Asteraceae		210.907	1	No	No	No
Bachia barbouri	Vertebrates	Reptilia	Gymnophthalmidae	NE	0	1	No	No	No
Bachia bicolor	Vertebrates	Reptilia	Gymnophthalmidae	NE	0	1	No	No	No
Bachia dorbignyi	Vertebrates	Reptilia	Gymnophthalmidae	NE	19435.2	0.2	Yes	No	No
Bachia flavescens	Vertebrates	Reptilia	Gymnophthalmidae	LC	25600.4	0.2	Yes	No	No
Bachia intermedia	Vertebrates	Reptilia	Gymnophthalmidae	NE	0	1	No	No	No
Bachia trisanale	Vertebrates	Reptilia	Gymnophthalmidae	DD	16908.7	0.2	No	No	No
Bactris acanthocarpa	flowering plants	Equisetopsida	Arecaceae		269474	0.2	Yes	Yes	No
Bactris barronis	flowering plants	Equisetopsida	Arecaceae		149.547	0.493984	No	No	No
Bactris bifida	flowering plants	Equisetopsida	Arecaceae		14856.5	0.2	No	No	No
Bactris brongniartii	flowering plants	Equisetopsida	Arecaceae		56048.3	0.2	No	No	No
Bactris campestris	flowering plants	Equisetopsida	Arecaceae		192.236	0.800865	No	No	No
Bactris chaveziae	flowering plants	Equisetopsida	Arecaceae		24227.8	0.2	Yes	No	No
Bactris coloniata	flowering plants	Equisetopsida	Arecaceae	VU	1195.34	0.35112	No	No	No
Bactris coloradonis	flowering plants	Equisetopsida	Arecaceae		868.672	0.360132	No	No	No
Bactris concinna	flowering plants	Equisetopsida	Arecaceae		116742	0.2	Yes	No	No
Bactris corossilla	flowering plants	Equisetopsida	Arecaceae		51159.9	0.2	No	No	No
Bactris fissifrons	flowering plants	Equisetopsida	Arecaceae	LC	29738.7	0.2	No	Yes	Yes
Bactris glandulosa	flowering plants	Equisetopsida	Arecaceae		0	1	No	No	No
Bactris glaucescens	flowering plants	Equisetopsida	Arecaceae	LC	0	1	No	No	No
Bactris halmoorei	flowering plants	Equisetopsida	Arecaceae		9186.44	0.2	No	No	No
Bactris hirta	flowering plants	Equisetopsida	Arecaceae		169077	0.2	No	Yes	Yes
Bactris hondurensis	flowering plants	Equisetopsida	Arecaceae		1211.28	0.351614	No	No	No
Bactris killipii	flowering plants	Equisetopsida	Arecaceae		6626.77	0.2	No	No	No
Bactris macroacantha	flowering plants	Equisetopsida	Arecaceae		8264.59	0.2	No	Yes	Yes
Bactris maraja	flowering plants	Equisetopsida	Arecaceae		206252	0.2	Yes	No	No
Bactris pilosa	flowering plants	Equisetopsida	Arecaceae		571.603	0.773285	No	No	No
Bactris schultesii	flowering plants	Equisetopsida	Arecaceae		7109.26	0.2	No	No	No
Bactris simplicifrons	flowering plants	Equisetopsida	Arecaceae		301576	0.2	Yes	Yes	No
Bactris sphaerocarpa	flowering plants	Equisetopsida	Arecaceae		5045.15	0.2	No	No	No
Badiera caracasana	flowering plants	Equisetopsida	Polygalaceae		0	1	No	No	No
Badilloa salicina	flowering plants	Equisetopsida	Asteraceae		4462.63	0.450975	No	No	No
Baillonia amabilis	flowering plants	Equisetopsida	Verbenaceae		101.111	1	No	No	No
Balbisia meyeniana	flowering plants	Equisetopsida	Vivianiaceae		0	1	No	No	No
Baltimora recta	flowering plants	Equisetopsida	Asteraceae		211.745	0.832888	No	No	No
Banara boliviana	flowering plants	Equisetopsida	Salicaceae		0	1	No	No	No
Banara nitida	flowering plants	Equisetopsida	Salicaceae		53500.9	0.2	No	No	No
Banara regia	flowering plants	Equisetopsida	Salicaceae	EN	341.894	0.850449	No	No	No
Banara tomentosa	flowering plants	Equisetopsida	Salicaceae		4884.15	0.6157	Yes	No	No
Bangsia aureocincta	Vertebrates	Aves	Thraupidae	EN	1152.06	0.633152	No	No	No
Bangsia edwardsi	Vertebrates	Aves	Thraupidae	LC	1751.97	0.43718	No	No	No
Bangsia melanochlamys	Vertebrates	Aves	Thraupidae	VU	2751.34	0.393169	No	No	No
Bangsia rothschildi	Vertebrates	Aves	Thraupidae	LC	1406.41	0.299266	No	No	No
Banisteriopsis elegans	flowering plants	Equisetopsida	Malpighiaceae		276.752	0.288046	No	No	No
Banisteriopsis laevifolia	flowering plants	Equisetopsida	Malpighiaceae		20.6761	1	No	No	No
Banisteriopsis martiniana	flowering plants	Equisetopsida	Malpighiaceae		67661	0.2	No	No	No
Banisteriopsis nummifera	flowering plants	Equisetopsida	Malpighiaceae		19699.3	0.257051	Yes	No	No
Banisteriopsis padifolia	flowering plants	Equisetopsida	Malpighiaceae		40349.8	0.2	Yes	No	No
Banisteriopsis polygama	flowering plants	Equisetopsida	Malpighiaceae		85.1951	1	No	No	No
Banisteriopsis pulcherrima	flowering plants	Equisetopsida	Malpighiaceae		616.602	1	No	No	No
Banisteriopsis stellaris	flowering plants	Equisetopsida	Malpighiaceae		0	1	No	No	No
Banisteriopsis wilburii	flowering plants	Equisetopsida	Malpighiaceae		1512.58	0.36327	No	No	No
Barbula arcuata	bryophytes	NA_grouprepeated	Pottiaceae		21530.7	0.2	No	No	No
Barbula indica	bryophytes	NA_grouprepeated	Pottiaceae		175172	0.2	Yes	No	No
Barbula orizabensis	bryophytes	NA_grouprepeated	Pottiaceae		4206.77	0.382488	No	No	No
Barleria oenotheroides	flowering plants	Equisetopsida	Acanthaceae		232.914	0.736992	No	No	No
Barnadesia arborea	flowering plants	Equisetopsida	Asteraceae		9500.76	0.234478	No	No	No
Barnadesia corymbosa	flowering plants	Equisetopsida	Asteraceae		4998.99	0.442518	No	No	No
Barnadesia dombeyana	flowering plants	Equisetopsida	Asteraceae		1706.86	0.593205	No	No	No
Barnadesia glomerata	flowering plants	Equisetopsida	Asteraceae		29794.7	0.2	No	No	No
Barnadesia jelskii	flowering plants	Equisetopsida	Asteraceae		21.3699	1	No	No	No
Barnadesia lehmannii	flowering plants	Equisetopsida	Asteraceae		0	1	No	No	No
Barnadesia odorata	flowering plants	Equisetopsida	Asteraceae		80.6014	1	No	No	No
Barnadesia parviflora	flowering plants	Equisetopsida	Asteraceae		7408.8	0.295496	No	No	No
Barnadesia polyacantha	flowering plants	Equisetopsida	Asteraceae		10584.9	0.2	No	No	No
Barnadesia pycnophylla	flowering plants	Equisetopsida	Asteraceae		164.965	1	No	No	No
Barnadesia spinosa	flowering plants	Equisetopsida	Asteraceae		15325.3	0.2	No	No	No
Barrosoa candolleana	flowering plants	Equisetopsida	Asteraceae		56756.2	0.2	Yes	Yes	Yes
Bartlettina macromeris	flowering plants	Equisetopsida	Asteraceae		4831.75	0.386007	No	Yes	No
Bartramia angustifolia	bryophytes	NA_grouprepeated	Bartramiaceae		28588.6	0.2	Yes	Yes	No
Bartramia mathewsii	bryophytes	NA_grouprepeated	Bartramiaceae		41452.4	0.2	No	No	No
Bartramia polytrichoides	bryophytes	NA_grouprepeated	Bartramiaceae		29419.9	0.2	No	No	No
Bartramia potosica	bryophytes	NA_grouprepeated	Bartramiaceae		38274.1	0.2	No	No	No
Bartsia camporum	flowering plants	Equisetopsida	Orobanchaceae		20.8135	1	No	No	No
Bartsia crenoloba	flowering plants	Equisetopsida	Orobanchaceae		41.0839	0.753234	No	No	No
Bartsia crisafullii	flowering plants	Equisetopsida	Orobanchaceae		7687.29	0.254653	No	No	No
Bartsia filiformis	flowering plants	Equisetopsida	Orobanchaceae		82.5554	1	No	No	No
Bartsia flava	flowering plants	Equisetopsida	Orobanchaceae		42.3039	1	No	No	No
Bartsia inaequalis	flowering plants	Equisetopsida	Orobanchaceae		17181.2	0.2	No	No	No
Bartsia laniflora	flowering plants	Equisetopsida	Orobanchaceae		2835.39	0.565881	No	No	No
Bartsia laticrenata	flowering plants	Equisetopsida	Orobanchaceae		6152.65	0.469642	No	No	No
Bartsia mutica	flowering plants	Equisetopsida	Orobanchaceae		5689.32	0.2	No	No	No
Bartsia orthocarpiflora	flowering plants	Equisetopsida	Orobanchaceae		10122.8	0.301525	Yes	No	No
Bartsia patens	flowering plants	Equisetopsida	Orobanchaceae		4040.02	0.311443	No	No	No
Bartsia pedicularoides	flowering plants	Equisetopsida	Orobanchaceae		15289.9	0.240642	Yes	No	No
Bartsia peruviana	flowering plants	Equisetopsida	Orobanchaceae		1220.14	0.426612	No	No	No
Bartsia santolinifolia	flowering plants	Equisetopsida	Orobanchaceae		5201.98	0.43459	No	No	No
Bartsia stricta	flowering plants	Equisetopsida	Orobanchaceae		7944.5	0.433644	Yes	No	No
Bartsia thiantha	flowering plants	Equisetopsida	Orobanchaceae		0	1	No	No	No
Bartsia tomentosa	flowering plants	Equisetopsida	Orobanchaceae		105.462	1	No	No	No
Bartsia trichophylla	flowering plants	Equisetopsida	Orobanchaceae		144.548	0.887425	No	No	No
Bartsia weberbaueri	flowering plants	Equisetopsida	Orobanchaceae		42.4474	1	No	No	No
Barycholos pulcher	Vertebrates	Amphibia	Craugastoridae	LC	1623.79	0.286768	No	No	No
Basileuterus trifasciatus	Vertebrates	Aves	Parulidae	LC	2003.32	0.302723	No	No	No
Basileuterus tristriatus	Vertebrates	Aves	Parulidae	LC	153708	0.2	Yes	No	No
Basiliscus galeritus	Vertebrates	Reptilia	Corytophanidae	NE	13271.5	0.2	No	No	No
Basistemon silvaticus	flowering plants	Equisetopsida	Plantaginaceae		225.533	1	No	No	No
Bastardia bivalvis	flowering plants	Equisetopsida	Malvaceae		11241.1	0.2	No	No	No
Bastardiopsis myrianthus	flowering plants	Equisetopsida	Malvaceae		42.7388	1	No	No	No
Batara cinerea	Vertebrates	Aves	Thamnophilidae	LC	7152.05	0.237538	No	No	No
Batesia floribunda	flowering plants	Equisetopsida	Fabaceae		8081.79	0.334687	No	No	No
Bathysa australis	flowering plants	Equisetopsida	Rubiaceae		31369.7	0.2	Yes	No	No
Batis maritima	flowering plants	Equisetopsida	Bataceae		1421.8	0.431548	No	No	No
Batocarpus amazonicus	flowering plants	Equisetopsida	Moraceae		262492	0.2	No	No	No
Batocarpus costaricensis	flowering plants	Equisetopsida	Moraceae		99856.1	0.2	Yes	No	No
Batocarpus orinocensis	flowering plants	Equisetopsida	Moraceae		61885.2	0.2	No	No	No
Bauhinia aculeata	flowering plants	Equisetopsida	Fabaceae		21635.5	0.2	No	No	No
Bauhinia arborea	flowering plants	Equisetopsida	Fabaceae		2863.03	0.582455	No	No	No
Bauhinia argentinensis	flowering plants	Equisetopsida	Fabaceae		463.701	0.883037	No	Yes	Yes
Bauhinia beguinotii	flowering plants	Equisetopsida	Fabaceae	LC	6994.01	0.26094	No	No	No
Bauhinia brachycalyx	flowering plants	Equisetopsida	Fabaceae		23311.3	0.2	No	No	No
Bauhinia brevipes	flowering plants	Equisetopsida	Fabaceae		60020.7	0.2	Yes	Yes	Yes
Bauhinia hymenaeifolia	flowering plants	Equisetopsida	Fabaceae	LC	0	1	No	No	No
Bauhinia microstachya	flowering plants	Equisetopsida	Fabaceae		98024.9	0.2	Yes	No	No
Bauhinia mollis	flowering plants	Equisetopsida	Fabaceae		13093	0.2	No	No	No
Bauhinia pauletia	flowering plants	Equisetopsida	Fabaceae		0	1	No	No	No
Bauhinia pichinchensis	flowering plants	Equisetopsida	Fabaceae	VU	192.31	0.762209	No	No	No
Bauhinia rufa	flowering plants	Equisetopsida	Fabaceae	LC	15147.5	0.202984	Yes	Yes	Yes
Bauhinia rutilans	flowering plants	Equisetopsida	Fabaceae		61293.1	0.2	Yes	No	No
Bauhinia tarapotensis	flowering plants	Equisetopsida	Fabaceae		171880	0.2	No	No	Yes
Bauhinia tuichiensis	flowering plants	Equisetopsida	Fabaceae		165.664	1	No	No	No
Bauhinia weberbaueri	flowering plants	Equisetopsida	Fabaceae		0	1	No	No	No
Bazzania affinis	bryophytes	NA_grouprepeated	Lepidoziaceae		63.9279	1	No	No	No
Bazzania denticulata	bryophytes	NA_grouprepeated	Lepidoziaceae		63.9317	1	No	No	No
Bazzania diversicuspis	bryophytes	NA_grouprepeated	Lepidoziaceae		576.241	0.770543	No	No	No
Bazzania falcata	bryophytes	NA_grouprepeated	Lepidoziaceae		5345.95	0.409604	No	No	No
Bazzania heterostipa	bryophytes	NA_grouprepeated	Lepidoziaceae		7335.84	0.232219	No	No	No
Bazzania hookeri	bryophytes	NA_grouprepeated	Lepidoziaceae		56494.6	0.2	Yes	No	No
Bazzania jamaicensis	bryophytes	NA_grouprepeated	Lepidoziaceae		18845.5	0.2	Yes	Yes	Yes
Bazzania longistipula	bryophytes	NA_grouprepeated	Lepidoziaceae		11659.8	0.251363	Yes	No	No
Bazzania schlimiana	bryophytes	NA_grouprepeated	Lepidoziaceae		21.2528	1	No	No	No
Bazzania stolonifera	bryophytes	NA_grouprepeated	Lepidoziaceae		445.307	0.951406	No	No	No
Begonia acerifolia	flowering plants	Equisetopsida	Begoniaceae	NT	3160.06	0.247257	No	No	No
Begonia boliviensis	flowering plants	Equisetopsida	Begoniaceae		3211.57	0.439663	No	No	No
Begonia bracteosa	flowering plants	Equisetopsida	Begoniaceae		3781.94	0.405954	No	No	No
Begonia buddleiifolia	flowering plants	Equisetopsida	Begoniaceae		13177.8	0.2	No	No	No
Begonia cinnabarina	flowering plants	Equisetopsida	Begoniaceae		161.48	0.919187	No	No	No
Begonia clarkei	flowering plants	Equisetopsida	Begoniaceae		20.4078	1	No	No	No
Begonia consobrina	flowering plants	Equisetopsida	Begoniaceae	NT	555.549	1	No	No	No
Begonia cornuta	flowering plants	Equisetopsida	Begoniaceae		1454.39	0.632946	No	No	No
Begonia cucullata	flowering plants	Equisetopsida	Begoniaceae		55019.1	0.2	No	No	No
Begonia cyathophora	flowering plants	Equisetopsida	Begoniaceae		15747.5	0.2	Yes	Yes	No
Begonia erythrocarpa	flowering plants	Equisetopsida	Begoniaceae		20.8135	1	No	No	No
Begonia ferruginea	flowering plants	Equisetopsida	Begoniaceae		3611.68	0.361164	No	No	No
Begonia foliosa	flowering plants	Equisetopsida	Begoniaceae		45708.8	0.2	No	No	No
Begonia froebelii	flowering plants	Equisetopsida	Begoniaceae	NT	0	1	No	No	No
Begonia fuchsiiflora	flowering plants	Equisetopsida	Begoniaceae		149.574	1	No	No	No
Begonia geraniifolia	flowering plants	Equisetopsida	Begoniaceae		642.931	0.775879	No	No	No
Begonia glabra	flowering plants	Equisetopsida	Begoniaceae		228953	0.2	Yes	No	No
Begonia hirsuta	flowering plants	Equisetopsida	Begoniaceae		0	1	No	No	No
Begonia holtonis	flowering plants	Equisetopsida	Begoniaceae		15742	0.2	No	No	No
Begonia juntasensis	flowering plants	Equisetopsida	Begoniaceae		7121.6	0.362047	No	No	No
Begonia longirostris	flowering plants	Equisetopsida	Begoniaceae		8671.6	0.268355	No	No	No
Begonia maurandiae	flowering plants	Equisetopsida	Begoniaceae		9140.9	0.238678	No	No	No
Begonia maynensis	flowering plants	Equisetopsida	Begoniaceae		65299.3	0.2	No	No	No
Begonia micranthera	flowering plants	Equisetopsida	Begoniaceae		6540.95	0.252899	No	No	No
Begonia monadelpha	flowering plants	Equisetopsida	Begoniaceae		525.109	0.788959	No	No	No
Begonia parviflora	flowering plants	Equisetopsida	Begoniaceae		55292.5	0.2	Yes	No	No
Begonia parvifolia	flowering plants	Equisetopsida	Begoniaceae		6525.76	0.204558	No	No	No
Begonia peruviana	flowering plants	Equisetopsida	Begoniaceae		20472.2	0.2	Yes	No	No
Begonia pleiopetala	flowering plants	Equisetopsida	Begoniaceae		289.54	0.962735	No	No	No
Begonia prieurii	flowering plants	Equisetopsida	Begoniaceae		0	1	No	No	No
Begonia prionophylla	flowering plants	Equisetopsida	Begoniaceae		0	1	No	No	No
Begonia rossmanniae	flowering plants	Equisetopsida	Begoniaceae		33439.4	0.2	No	No	No
Begonia semiovata	flowering plants	Equisetopsida	Begoniaceae		209362	0.2	Yes	No	No
Begonia serotina	flowering plants	Equisetopsida	Begoniaceae	EN	42.7257	1	No	No	No
Begonia sodiroi	flowering plants	Equisetopsida	Begoniaceae	NT	4315.45	0.509209	No	No	No
Begonia subciliata	flowering plants	Equisetopsida	Begoniaceae		293.959	0.986418	No	No	No
Begonia tiliifolia	flowering plants	Equisetopsida	Begoniaceae		1410.32	0.592703	No	No	No
Begonia toledana	flowering plants	Equisetopsida	Begoniaceae		84.7479	1	No	No	No
Begonia tonduzii	flowering plants	Equisetopsida	Begoniaceae		0	1	No	No	No
Begonia unduavensis	flowering plants	Equisetopsida	Begoniaceae		41.3364	1	No	No	No
Begonia urophylla	flowering plants	Equisetopsida	Begoniaceae		7248.2	0.246579	No	No	No
Begonia urticae	flowering plants	Equisetopsida	Begoniaceae		41244.6	0.2	No	No	No
Begonia varistyla	flowering plants	Equisetopsida	Begoniaceae		1153.73	0.759447	No	No	No
Begonia veitchii	flowering plants	Equisetopsida	Begoniaceae		20.4078	1	No	No	No
Beilschmiedia alloiophylla	flowering plants	Equisetopsida	Lauraceae		4827.28	0.2	No	No	No
Beilschmiedia costaricensis	flowering plants	Equisetopsida	Lauraceae		19965.9	0.2	No	No	No
Beilschmiedia tovarensis	flowering plants	Equisetopsida	Lauraceae		43426.2	0.2	Yes	No	No
Bejaranoa balansae	flowering plants	Equisetopsida	Asteraceae		0	0.739558	No	No	No
Bejaria infundibula	flowering plants	Equisetopsida	Ericaceae		0	1	No	No	No
Bejaria mathewsii	flowering plants	Equisetopsida	Ericaceae		2581.45	0.36164	No	No	No
Bejaria resinosa	flowering plants	Equisetopsida	Ericaceae		15882.8	0.2	No	No	No
Bejaria sprucei	flowering plants	Equisetopsida	Ericaceae		102907	0.2	Yes	No	No
Belloa erythractis	flowering plants	Equisetopsida	Asteraceae		0	0.952331	No	No	No
Belloa piptolepis	flowering plants	Equisetopsida	Asteraceae		7127.27	0.292515	No	No	No
Belloa radians	flowering plants	Equisetopsida	Asteraceae		1192.23	0.888687	No	No	No
Belloa schultzii	flowering plants	Equisetopsida	Asteraceae		13382.8	0.2	No	No	No
Bellucia acutata	flowering plants	Equisetopsida	Melastomataceae		640.561	0.391436	No	No	No
Bellucia aequiloba	flowering plants	Equisetopsida	Melastomataceae		1289.67	0.575571	No	No	No
Bellucia grossularioides	flowering plants	Equisetopsida	Melastomataceae		288218	0.2	No	Yes	No
Bellucia ovata	flowering plants	Equisetopsida	Melastomataceae		21.3666	1	No	No	No
Bellucia pentamera	flowering plants	Equisetopsida	Melastomataceae		373608	0.2	Yes	No	No
Bellucia subandina	flowering plants	Equisetopsida	Melastomataceae		23535	0.2	Yes	No	No
Bellucia umbellata	flowering plants	Equisetopsida	Melastomataceae		8603.95	0.2	No	Yes	No
Belonanthus hispida	flowering plants	Equisetopsida	Caprifoliaceae		7798.21	0.266264	No	No	No
Berberis agapatensis	flowering plants	Equisetopsida	Berberidaceae		10129.1	0.262658	No	No	No
Berberis boliviana	flowering plants	Equisetopsida	Berberidaceae		264.088	0.663386	No	No	No
Berberis bumeliifolia	flowering plants	Equisetopsida	Berberidaceae		60.9748	1	No	No	No
Berberis carinata	flowering plants	Equisetopsida	Berberidaceae		82.4594	1	No	No	No
Berberis commutata	flowering plants	Equisetopsida	Berberidaceae		14183.2	0.2	No	No	No
Berberis ferruginea	flowering plants	Equisetopsida	Berberidaceae		0	1	No	No	No
Berberis glauca	flowering plants	Equisetopsida	Berberidaceae		21.2291	1	No	No	No
Berberis goudotii	flowering plants	Equisetopsida	Berberidaceae		1619.48	0.616906	No	No	No
Berberis grandiflora	flowering plants	Equisetopsida	Berberidaceae		22532.2	0.2	Yes	No	No
Berberis hallii	flowering plants	Equisetopsida	Berberidaceae		3993.86	0.389048	No	No	No
Berberis jamesonii	flowering plants	Equisetopsida	Berberidaceae	LC	20896.9	0.2	No	No	No
Berberis lehmannii	flowering plants	Equisetopsida	Berberidaceae		0	1	No	No	No
Berberis lutea	flowering plants	Equisetopsida	Berberidaceae		9797.46	0.2	No	No	No
Berberis ovalifolia	flowering plants	Equisetopsida	Berberidaceae		19928.8	0.2	No	No	No
Berberis paniculata	flowering plants	Equisetopsida	Berberidaceae		21.3689	1	No	No	No
Berberis pichinchensis	flowering plants	Equisetopsida	Berberidaceae		598.218	0.928405	No	No	No
Berberis prolifica	flowering plants	Equisetopsida	Berberidaceae		51250	0.2	No	No	No
Berberis rariflora	flowering plants	Equisetopsida	Berberidaceae		102.068	0.979458	No	No	No
Berberis rigida	flowering plants	Equisetopsida	Berberidaceae		2605.72	0.556902	No	No	No
Berberis saxicola	flowering plants	Equisetopsida	Berberidaceae		8095.39	0.2	No	No	No
Berberis tomentosa	flowering plants	Equisetopsida	Berberidaceae		63.5133	1	No	No	No
Berlepschia rikeri	Vertebrates	Aves	Furnariidae	LC	145616	0.2	Yes	Yes	Yes
Bernardia paraguariensis	flowering plants	Equisetopsida	Euphorbiaceae		0	1	No	No	No
Bertiera angustifolia	flowering plants	Equisetopsida	Rubiaceae		81298.9	0.2	No	No	No
Bertiera bracteosa	flowering plants	Equisetopsida	Rubiaceae		1445.81	0.248427	No	No	No
Bertiera parviflora	flowering plants	Equisetopsida	Rubiaceae		7499.64	0.2	No	No	No
Bertiera procumbens	flowering plants	Equisetopsida	Rubiaceae		662.305	0.439651	No	No	No
Besleria aggregata	flowering plants	Equisetopsida	Gesneriaceae		61473.6	0.2	No	No	No
Besleria angustiflora	flowering plants	Equisetopsida	Gesneriaceae		42.7315	0.871739	No	No	No
Besleria barbata	flowering plants	Equisetopsida	Gesneriaceae		45236.6	0.2	No	No	No
Besleria barclayi	flowering plants	Equisetopsida	Gesneriaceae		1833.59	0.2	No	No	No
Besleria capitata	flowering plants	Equisetopsida	Gesneriaceae		3054.21	0.618656	No	No	No
Besleria comosa	flowering plants	Equisetopsida	Gesneriaceae	LC	7303.13	0.2535	No	No	No
Besleria compta	flowering plants	Equisetopsida	Gesneriaceae		63.9294	1	No	No	No
Besleria divaricata	flowering plants	Equisetopsida	Gesneriaceae		38695.5	0.2	No	No	No
Besleria fecunda	flowering plants	Equisetopsida	Gesneriaceae		7202.18	0.2	No	No	No
Besleria flavovirens	flowering plants	Equisetopsida	Gesneriaceae		24559.9	0.2	No	No	No
Besleria formicaria	flowering plants	Equisetopsida	Gesneriaceae		359.949	0.80877	No	No	No
Besleria formosa	flowering plants	Equisetopsida	Gesneriaceae		13772.7	0.2	No	No	No
Besleria gibbosa	flowering plants	Equisetopsida	Gesneriaceae		27963.1	0.2	Yes	No	No
Besleria gracilenta	flowering plants	Equisetopsida	Gesneriaceae		21.0186	1	No	No	No
Besleria hirsuta	flowering plants	Equisetopsida	Gesneriaceae		0	1	No	No	No
Besleria immitis	flowering plants	Equisetopsida	Gesneriaceae		4462.67	0.323349	No	No	No
Besleria laxiflora	flowering plants	Equisetopsida	Gesneriaceae		32835.5	0.2	Yes	No	No
Besleria longipedunculata	flowering plants	Equisetopsida	Gesneriaceae		185.563	1	No	No	No
Besleria membranacea	flowering plants	Equisetopsida	Gesneriaceae		42.3499	1	No	No	No
Besleria modica	flowering plants	Equisetopsida	Gesneriaceae	NT	6213.58	0.200632	No	No	No
Besleria mucronata	flowering plants	Equisetopsida	Gesneriaceae		42.0484	1	No	No	No
Besleria pauciflora	flowering plants	Equisetopsida	Gesneriaceae		24557.8	0.2	Yes	No	No
Besleria pendula	flowering plants	Equisetopsida	Gesneriaceae		168.816	1	No	No	No
Besleria placita	flowering plants	Equisetopsida	Gesneriaceae		465.635	0.690555	No	No	No
Besleria racemosa	flowering plants	Equisetopsida	Gesneriaceae		5994.33	0.482766	No	No	No
Besleria reticulata	flowering plants	Equisetopsida	Gesneriaceae		34941.2	0.2	No	No	No
Besleria riparia	flowering plants	Equisetopsida	Gesneriaceae		0	1	No	No	No
Besleria solanoides	flowering plants	Equisetopsida	Gesneriaceae		23187	0.2	No	No	No
Besleria sprucei	flowering plants	Equisetopsida	Gesneriaceae		29615.1	0.2	Yes	No	No
Besleria stricta	flowering plants	Equisetopsida	Gesneriaceae		8239.7	0.2	No	No	No
Besleria tambensis	flowering plants	Equisetopsida	Gesneriaceae		4056.02	0.320002	No	No	No
Besleria trichiata	flowering plants	Equisetopsida	Gesneriaceae		21.027	1	No	No	No
Besleria variabilis	flowering plants	Equisetopsida	Gesneriaceae		85540.7	0.2	Yes	No	No
Bia alienata	flowering plants	Equisetopsida	Euphorbiaceae		0	1	No	No	No
Bia fallax	flowering plants	Equisetopsida	Euphorbiaceae		41362.6	0.2	Yes	No	No
Bidens andicola	flowering plants	Equisetopsida	Asteraceae		42190.6	0.2	No	No	No
Bidens leucanthema	flowering plants	Equisetopsida	Asteraceae		128.042	0.800801	No	No	No
Bidens rubifolia	flowering plants	Equisetopsida	Asteraceae		15216.4	0.2	No	No	No
Bidens squarrosa	flowering plants	Equisetopsida	Asteraceae		50042.3	0.2	No	No	No
Bidens triplinervia	flowering plants	Equisetopsida	Asteraceae		42972.6	0.2	No	No	No
Bignonia callistegioides	flowering plants	Equisetopsida	Bignoniaceae		80.8333	1	No	No	No
Bignonia campanulata	flowering plants	Equisetopsida	Bignoniaceae		3562.01	0.664211	No	No	No
Bignonia decora	flowering plants	Equisetopsida	Bignoniaceae		12113	0.2	No	No	No
Bignonia lilacina	flowering plants	Equisetopsida	Bignoniaceae		158873	0.2	No	Yes	Yes
Bignonia longiflora	flowering plants	Equisetopsida	Bignoniaceae		1877.3	0.431264	No	No	No
Bignonia sciuripabula	flowering plants	Equisetopsida	Bignoniaceae		278402	0.2	Yes	Yes	Yes
Bignonia uleana	flowering plants	Equisetopsida	Bignoniaceae		80923.9	0.2	Yes	No	No
Billbergia decora	flowering plants	Equisetopsida	Bromeliaceae		3105.66	0.463213	No	Yes	Yes
Billbergia tessmannii	flowering plants	Equisetopsida	Bromeliaceae		42.6167	0.797976	No	No	No
Biophytum calophyllum	flowering plants	Equisetopsida	Oxalidaceae		52622.2	0.2	No	Yes	Yes
Biophytum somnians	flowering plants	Equisetopsida	Oxalidaceae		27340.2	0.2	Yes	Yes	No
Bixa excelsa	flowering plants	Equisetopsida	Bixaceae		5169.06	0.349386	No	No	No
Bixa platycarpa	flowering plants	Equisetopsida	Bixaceae		32330.7	0.2	Yes	No	No
Blakea bracteata	flowering plants	Equisetopsida	Melastomataceae		19116.6	0.2	No	No	No
Blakea campii	flowering plants	Equisetopsida	Melastomataceae	VU	27758.1	0.2	No	No	No
Blakea ciliata	flowering plants	Equisetopsida	Melastomataceae		5975.64	0.2	No	No	No
Blakea cuatrecasii	flowering plants	Equisetopsida	Melastomataceae		0	1	No	No	No
Blakea eriocalyx	flowering plants	Equisetopsida	Melastomataceae	EN	4849.96	0.341586	No	No	No
Blakea glandulosa	flowering plants	Equisetopsida	Melastomataceae	NT	1068.28	0.58143	No	No	No
Blakea herrerae	flowering plants	Equisetopsida	Melastomataceae		148.412	0.810195	No	No	No
Blakea hirsuta	flowering plants	Equisetopsida	Melastomataceae		21.364	0.824092	No	No	No
Blakea hirsutissima	flowering plants	Equisetopsida	Melastomataceae		405.381	0.668187	No	No	No
Blakea hispida	flowering plants	Equisetopsida	Melastomataceae	VU	2476.39	0.407547	No	No	No
Blakea involvens	flowering plants	Equisetopsida	Melastomataceae	EN	598.329	0.585075	No	No	No
Blakea jativae	flowering plants	Equisetopsida	Melastomataceae	EN	42.7391	1	No	No	No
Blakea mexiae	flowering plants	Equisetopsida	Melastomataceae		42.6231	0.957881	No	No	No
Blakea nodosa	flowering plants	Equisetopsida	Melastomataceae		0	1	No	No	No
Blakea oldemanii	flowering plants	Equisetopsida	Melastomataceae	VU	21.3687	0.960621	No	No	No
Blakea podagrica	flowering plants	Equisetopsida	Melastomataceae		255.115	0.425234	No	No	No
Blakea polyantha	flowering plants	Equisetopsida	Melastomataceae		74776.6	0.2	No	No	No
Blakea portentosa	flowering plants	Equisetopsida	Melastomataceae		14220.2	0.2	No	No	No
Blakea punctulata	flowering plants	Equisetopsida	Melastomataceae		3332.34	0.324533	No	No	No
Blakea quadrangularis	flowering plants	Equisetopsida	Melastomataceae		1317.54	0.452648	No	No	No
Blakea quadriflora	flowering plants	Equisetopsida	Melastomataceae		5275.1	0.358244	No	No	No
Blakea repens	flowering plants	Equisetopsida	Melastomataceae		45648.2	0.2	Yes	No	No
Blakea rosea	flowering plants	Equisetopsida	Melastomataceae		54483.3	0.2	No	No	No
Blakea rotundifolia	flowering plants	Equisetopsida	Melastomataceae	VU	320.537	0.637341	No	No	No
Blakea sawadae	flowering plants	Equisetopsida	Melastomataceae		47826.4	0.2	Yes	No	No
Blakea schlimii	flowering plants	Equisetopsida	Melastomataceae		147.575	1	No	No	No
Blakea spruceana	flowering plants	Equisetopsida	Melastomataceae		49444.8	0.2	No	Yes	Yes
Blakea subconnata	flowering plants	Equisetopsida	Melastomataceae		12884.7	0.2	No	No	No
Blakea subvaginata	flowering plants	Equisetopsida	Melastomataceae	LC	7026.84	0.423004	No	No	No
Blastemanthus gemmiflorus	flowering plants	Equisetopsida	Ochnaceae		10012.9	0.2	No	Yes	Yes
Blastocerus dichotomus	Vertebrates	Mammalia	Cervidae	VU	5646.99	0.2	No	Yes	Yes
Blechnum andinum	ferns and allies	Equisetopsida	Blechnaceae		227.205	1	No	No	No
Blechnum appendiculatum	ferns and allies	Equisetopsida	Blechnaceae		24701.2	0.2	Yes	No	No
Blechnum asplenioides	ferns and allies	Equisetopsida	Blechnaceae		215009	0.2	Yes	No	No
Blechnum auratum	ferns and allies	Equisetopsida	Blechnaceae		51025.3	0.2	Yes	No	No
Blechnum aureosquamum	ferns and allies	Equisetopsida	Blechnaceae		10524.4	0.2	No	Yes	Yes
Blechnum binervatum	ferns and allies	Equisetopsida	Blechnaceae		94509	0.2	Yes	No	No
Blechnum confluens	ferns and allies	Equisetopsida	Blechnaceae		31399.4	0.2	No	No	No
Blechnum cordatum	ferns and allies	Equisetopsida	Blechnaceae		98377.4	0.2	Yes	No	No
Blechnum divergens	ferns and allies	Equisetopsida	Blechnaceae		53637.4	0.2	Yes	No	No
Blechnum falciforme	ferns and allies	Equisetopsida	Blechnaceae		17805.2	0.2	No	Yes	No
Blechnum fragile	ferns and allies	Equisetopsida	Blechnaceae		46714.3	0.2	No	No	No
Blechnum fuscosquamosum	ferns and allies	Equisetopsida	Blechnaceae		37983.7	0.2	No	No	No
Blechnum glandulosum	ferns and allies	Equisetopsida	Blechnaceae		76934.5	0.2	No	No	No
Blechnum gracile	ferns and allies	Equisetopsida	Blechnaceae		140755	0.2	Yes	No	No
Blechnum lechleri	ferns and allies	Equisetopsida	Blechnaceae		26731.8	0.2	Yes	No	No
Blechnum lima	ferns and allies	Equisetopsida	Blechnaceae		337.182	0.907462	No	No	No
Blechnum loxense	ferns and allies	Equisetopsida	Blechnaceae		32516.6	0.2	Yes	No	No
Blechnum malacothrix	ferns and allies	Equisetopsida	Blechnaceae		54500.8	0.2	Yes	Yes	Yes
Blechnum penna-marina	ferns and allies	Equisetopsida	Blechnaceae		309.871	1	No	No	No
Blechnum schomburgkii	ferns and allies	Equisetopsida	Blechnaceae		70410.5	0.2	Yes	No	No
Blechnum serrulatum	ferns and allies	Equisetopsida	Blechnaceae		147573	0.2	Yes	Yes	Yes
Blechnum sprucei	ferns and allies	Equisetopsida	Blechnaceae		10997.7	0.264249	Yes	No	No
Blechnum stipitellatum	ferns and allies	Equisetopsida	Blechnaceae		17208.4	0.2	Yes	No	No
Blechnum wardiae	ferns and allies	Equisetopsida	Blechnaceae		85.472	1	No	No	No
Blechum panamense	flowering plants	Equisetopsida	Acanthaceae		0	1	No	No	No
Blepharandra angustifolia	flowering plants	Equisetopsida	Malpighiaceae		85.3395	1	No	No	No
Blepharandra heteropetala	flowering plants	Equisetopsida	Malpighiaceae		134685	0.2	Yes	Yes	Yes
Blepharandra hypoleuca	flowering plants	Equisetopsida	Malpighiaceae		53325	0.2	Yes	No	No
Blepharocalyx salicifolius	flowering plants	Equisetopsida	Myrtaceae		28225.5	0.2	No	No	No
Blepharodon amazonicum	flowering plants	Equisetopsida	Apocynaceae		25428.5	0.2	No	No	No
Blepharodon glaucescens	flowering plants	Equisetopsida	Apocynaceae		20101.1	0.2	No	Yes	Yes
Blepharodon grandiflorum	flowering plants	Equisetopsida	Apocynaceae		106.389	0.769662	No	No	No
Blepharodon julianii	flowering plants	Equisetopsida	Apocynaceae		63.7901	1	No	No	No
Blepharodon lineare	flowering plants	Equisetopsida	Apocynaceae		82.7511	1	No	No	No
Blepharodon salicinum	flowering plants	Equisetopsida	Apocynaceae		52684.1	0.2	Yes	No	No
Blepharodon ulei	flowering plants	Equisetopsida	Apocynaceae		42.6454	1	No	No	No
Blepharolejeunea incongrua	bryophytes	NA_grouprepeated	Lejeuneaceae		7761.87	0.41007	No	No	No
Blepharolejeunea securifolia	bryophytes	NA_grouprepeated	Lejeuneaceae		1685.98	0.714625	No	No	No
Blepharostoma trichophyllum	bryophytes	NA_grouprepeated	Pseudolepicoleaceae		404.927	1	No	No	No
Blotiella lindeniana	ferns and allies	Equisetopsida	Dennstaedtiaceae		43789.2	0.2	Yes	No	No
Blumea viscosa	flowering plants	Equisetopsida	Asteraceae		0	1	No	No	No
Bocageopsis canescens	flowering plants	Equisetopsida	Annonaceae		82212.5	0.2	No	Yes	Yes
Bocageopsis multiflora	flowering plants	Equisetopsida	Annonaceae		170544	0.2	Yes	Yes	Yes
Bocconia frutescens	flowering plants	Equisetopsida	Papaveraceae		79183.8	0.2	No	No	No
Bocconia integrifolia	flowering plants	Equisetopsida	Papaveraceae		39731.1	0.2	No	No	No
Bocoa alterna	flowering plants	Equisetopsida	Fabaceae		15603.9	0.331123	Yes	Yes	No
Boehmeria balslevii	flowering plants	Equisetopsida	Urticaceae		234.988	1	No	No	No
Boehmeria brevirostris	flowering plants	Equisetopsida	Urticaceae		31692.3	0.2	No	No	No
Boehmeria bullata	flowering plants	Equisetopsida	Urticaceae		5184.09	0.407397	No	No	No
Boehmeria caudata	flowering plants	Equisetopsida	Urticaceae		72075.2	0.2	No	No	No
Boehmeria celtidifolia	flowering plants	Equisetopsida	Urticaceae		9255.44	0.2	No	No	No
Boehmeria pavonii	flowering plants	Equisetopsida	Urticaceae		83084.8	0.2	Yes	No	No
Boehmeria ulmifolia	flowering plants	Equisetopsida	Urticaceae		65041.9	0.2	Yes	No	No
Boerhavia tuberosa	flowering plants	Equisetopsida	Nyctaginaceae		0	1	No	No	No
Boissonneaua flavescens	Vertebrates	Aves	Trochilidae	LC	42013.2	0.2	No	No	No
Boissonneaua jardini	Vertebrates	Aves	Trochilidae	LC	6723.91	0.2	No	No	No
Boissonneaua matthewsii	Vertebrates	Aves	Trochilidae	LC	35964.9	0.2	No	No	No
Bolbitis lindigii	ferns and allies	Equisetopsida	Dryopteridaceae		96402	0.2	No	No	No
Bolbitis nicotianifolia	ferns and allies	Equisetopsida	Dryopteridaceae		118461	0.2	No	No	No
Bolbitis oligarchica	ferns and allies	Equisetopsida	Dryopteridaceae		57424.4	0.2	No	No	No
Bolbitis pandurifolia	ferns and allies	Equisetopsida	Dryopteridaceae		85.3815	1	No	No	No
Bolbitis semipinnatifida	ferns and allies	Equisetopsida	Dryopteridaceae		138931	0.2	Yes	No	No
Bolbitis serratifolia	ferns and allies	Equisetopsida	Dryopteridaceae		171711	0.2	Yes	No	No
Bolborhynchus ferrugineifrons	Vertebrates	Aves	Psittacidae	VU	617.877	1	No	No	No
Bolborhynchus lineola	Vertebrates	Aves	Psittacidae	LC	68126.7	0.2	Yes	No	No
Bolborhynchus orbygnesius	Vertebrates	Aves	Psittacidae	LC	13582.9	0.2	No	No	No
Bolitoglossa adspersa	Vertebrates	Amphibia	Plethodontidae	LC	1658.61	0.438069	No	No	No
Bolitoglossa altamazonica	Vertebrates	Amphibia	Plethodontidae	LC	126037	0.2	Yes	No	No
Bolitoglossa biseriata	Vertebrates	Amphibia	Plethodontidae	LC	7359.9	0.2	No	No	No
Bolitoglossa chica	Vertebrates	Amphibia	Plethodontidae	VU	149.581	0.594917	No	No	No
Bolitoglossa equatoriana	Vertebrates	Amphibia	Plethodontidae	LC	17474.6	0.202093	Yes	No	No
Bolitoglossa hypacra	Vertebrates	Amphibia	Plethodontidae	LC	18436.4	0.2	No	No	No
Bolitoglossa lozanoi	Vertebrates	Amphibia	Plethodontidae	DD	1271.35	0.605279	No	No	No
Bolitoglossa medemi	Vertebrates	Amphibia	Plethodontidae	VU	680.699	0.287386	No	No	No
Bolitoglossa orestes	Vertebrates	Amphibia	Plethodontidae	VU	16752.1	0.2	No	No	No
Bolitoglossa palmata	Vertebrates	Amphibia	Plethodontidae	VU	918.731	0.975189	No	No	No
Bolitoglossa peruviana	Vertebrates	Amphibia	Plethodontidae	LC	21378.5	0.2	No	No	No
Bolitoglossa ramosi	Vertebrates	Amphibia	Plethodontidae	LC	3013.65	0.301332	No	No	No
Bolitoglossa sima	Vertebrates	Amphibia	Plethodontidae	VU	427.344	0.735561	No	No	No
Bolitoglossa vallecula	Vertebrates	Amphibia	Plethodontidae	LC	1657.56	0.469427	No	No	No
Bolitoglossa walkeri	Vertebrates	Amphibia	Plethodontidae	NT	1921.63	0.509214	No	No	No
Bomarea albimontana	flowering plants	Equisetopsida	Alstroemeriaceae		274.242	1	Yes	No	No
Bomarea angulata	flowering plants	Equisetopsida	Alstroemeriaceae		170.239	0.995658	No	No	No
Bomarea aurantiaca	flowering plants	Equisetopsida	Alstroemeriaceae		4873.47	0.405691	No	No	No
Bomarea boliviensis	flowering plants	Equisetopsida	Alstroemeriaceae		8028.49	0.2	No	No	No
Bomarea brachysepala	flowering plants	Equisetopsida	Alstroemeriaceae	NT	4333.48	0.32589	No	No	No
Bomarea brevis	flowering plants	Equisetopsida	Alstroemeriaceae		11425	0.213174	Yes	No	No
Bomarea carderi	flowering plants	Equisetopsida	Alstroemeriaceae		2496.14	0.432357	No	No	No
Bomarea chimboracensis	flowering plants	Equisetopsida	Alstroemeriaceae		21.3451	1	No	No	No
Bomarea chimborazensis	flowering plants	Equisetopsida	Alstroemeriaceae	EN	64.0338	1	No	No	No
[truncated: 14,512 more rows]

## Sheet: Column name descriptions
Description of column name categories in tab "Protected area data"
Column name	Description
Species	Species binomial name
Group	Species broad group in analysis
Class	Taxonomic class
Family	Taxonomic family
IUCN red list status	Threat category of the species in the IUCN list of threatened species (2017)
Area protected in the 2015 network (km2)	Distribution area for the species inside propected areas in the 2015 network in km2
Conservation target (% of distribution to be protected)	Species-specific representation target expressed as a proportion of the species distribution, i.e., the proportion of the species that needs to occur inside protected areas in order for the species to be considered as sufficiently protected
Target with current distributions	Has the target of the species been achieved, considering species current modelled distribution?
Target with 2070-projected distributions (RCP 4.5)	Has the target of the species been achieved, considering species projected distribution in 2070 under the RCP4.5 scenario?
Target with 2070-projected distributions (RCP 8.5)	Has the target of the species been achieved, considering species projected distribution in 2070 under the RCP8.5 scenario?
