# Supplementary material for: The performance of protected-area expansions in representing tropical Andean species: past trends and climate change prospects
Source: Sci Rep. 2023 Jan 18;13:966. doi: 10.1038/s41598-022-27365-7 (PMC9849396; doi:10.1038/s41598-022-27365-7)
Supplement: Supplementary file 4 — Supplementary Information 4. [file 41598_2022_27365_MOESM4_ESM.xlsx]

## Sheet: Appendix D
Appendix D: Institutions that contributed occurrence data to analyses in "The performance of protected-area expansions in representing tropical species: past trends and climate change prospects", Fajardo et al.
Institutions are listed in three separate list, in tabs:
Appendix D1: List of Institutions that shared occurence data at data portals (GBIF, VertNet, Manis, SpeciesLink)
Appendix D2: List of Institutions that shared occurence data at RECOB (Venezuela)
Appendix D3: List of publications from which occurrence data was obtained

## Sheet: Ap D1 Institutions Data Portals
Appendix D (1): List of Institutions that shared occurence data at data portals (GBIF, VertNet, Manis, SpeciesLink) (see Appendix A)
Institution Name	Institution code
Aarhus University Palm Transect Database	AU
Academy of Natural Sciences of Philadelphia	ANSP
Administración de Parques Nacionales, Argentina	APN-AR
American Museum of Natural History	AMNH
Arizona State University	ASU
Asociación de Becarios del Casanare	ABC
Asociación para el estudio y conservación de las aves acuáticas en Colombia	CALIDRIS
Asociación Selva
Australian Museum	AM
Australian National Wildlife Collection	ANWC
Avian Knowledge Network, Cornell Lab of Ornithology
Biological Survey of Canada	BSC
British Museum Natural History	BMNH
Burke Museum of Natural History, University of Washington	UWBM
California Academy of Sciences	CAS
Carnegie Museums	CMNH
Centro de Datos para la Conservación, Universidad Nacional Agraria La Molina	CDC-UNALM
Centro de Ornitología y Biodiversidad	CORBIDI
Cleveland Museum of Natural History	CMNH
Conservation International	CI
Corantioquia
Cornell University-Macaulay Library of Natural Sounds	CUML
Cornell University-Museum of Vertebrates	CUMV
Delaware Museum of Natural History	DMNH
Denver Museum of Nature and Science	DMNS
Department of Herpetology	ANSP
Field Museum of National History, Chicago	FMNH
Florida Museum of Natural History	FLMNH
Fundación Pro Sierra Nevada de Santa Marta	FPSNSM
Fundación Puerto Rastrojo, Colombia	FPR-Colombia
Hawk Migration Association of North America	HMANA
Instituto de Ciencias Naturales, Colombia	ICN
Instituto de Investigación de Recursos Biológicos Alexander von Humboldt	IAvH
Instituto Nacional de Pesquisas da Amazônia	INPA
Isagen
James R. Slater Museum of Natural History, University of Puget Sound	PSM
John Wesley Powell-Dale Birkenholz Natural History Collections, Illinois State University	ISU
Laboratorio de Zoologia de la Universidad Estadual de Ponta Grossa	UEPG
Los Angeles County Museum of Natural History	LACM
Louisiana State University Museum of Natural Science	LSUMZ
Marine Science Institute, University of California, Santa Barbara	MSI-UCSB
Michigan State University Museum	MSU
Midwest Museum of Natural History	MMNH
Missouri Botanical Garden Tropicos Database	MBG
Moore Laboratory of Zoology	MLZ
Museo Argentino de Ciencias Naturales "Bernardino Rivadavia"	MACN
Museo Civico di Storia Naturale di Milano	MSNM
Museo de Zoología, Facultad de Ciencias, Universidad Nacional Autónoma de México	UNAM
Museo Nacional Patagónico, Argentina	CENPAT
Museu de Biologia Prof. Mello Leit‹o	MBML
Museu Paraense Emílio Goeldi	MPEG
Musée d'histoire naturelle de la Ville de Genève	MHNG
Museum für Naturkunde Berlin	MFN
Museum National d'Histoire Naturelle de la France	MNHN
Museum of Comparative Zoology, Harvard University	MCZ
Museum of Southwestern Biology, University of New Mexico	MSB
Museum of Texas Tech University	TTU
Museum of Vertebrate Zoology, University of California	MVZ
Museum of Zoology of the University of Navarra	MZNA
Museum of Zoology of the University of S‹o Paulo	MZUSP
National Museum of Natural History, Smithsonian Institution	NMNH
National University Mayor de San Marcos Museum	NUMSM
Natural History Museum of Los Angeles County	NHM
Ohio State University - Bird Division, Reptile Division	OSUM
Portal da Secretaria de Meio Ambiente, Brasil	SEMA-Acre
Royal Belgian Institute of Natural Sciences
Royal Ontario Museum	ROM
Sam Noble Oklahoma Museum of Natural History	SNOMNH
San Diego Natural History Museum	SDNHM
Santa Barbara Museum of Natural History	SBMNH
Secretaría de Agua y Medio Ambiente, Mexico	SAMA
Senckenberg Museum für Naturkunde Gšrlitz
Staatliches Museum für Naturkunde Stuttgart
SysTax Database System for Systematics and Taxonomy	Systax
Texas Cooperative Wildlife Collection	TCWC
Texas Natural History Collections, University of Texas	TNHC
Unidad de Informática para la Biodiversidad, Instituto de Biología, UNAM	UNIBIO, IBUNAM
United States National Museum	USNM
Universidad Autónima de Madrid	UAM
Universidad Complutense de Madrid	UCM
Universidad de Antioquia, Colombia
Universidad de La Salle, Colombia
Universidad de Los Andes, Colombia
Universidad de Nariño, Colombia
Universidad del Valle, Colombia
Universidad Nacional Autónoma de Mexico	IBUNAM
Universidade do Estado de Mato Grosso	UNEMAT
Universidade Estadual de Campinas - Instituto de Biologia	UNICAMP
Universidade Federal do Espírito Santo	UFES
Universidade Federal do Rio Grande	FURG
Universiteit van Amsterdam
Universitets København
University of Alberta Ornithology Collection	UA
University of British Columbia, Beaty Biodiversity Museum, Cowan Tetrapod Collection	UBCBBM
University of Kansas, Biodiversity Institute	KU
University of Michigan
University of Michigan, Museum of Zoology	UMMZ
University of Texas at El Paso Biodiversity Collections	UTEP
Western Foundation of Vertebrate Zoology	WFVZ
Western New Mexico University	WNMU
Yale Peabody Museum of Natural History	YPA
Yale University Peabody Museum	YPM
Zoological Institute, Russian Academy of Sciences	ZIN
Zoological Museum, University of Copenhagen	ZMUC
Zoologisch Museum Amsterdam	ZMA
Zoologische Staatssammlung München	ZSM
Zoologisches Forschungsinstitut und Museum Alexander Koenig	ZFMK
Zoologisches Museum Hamburg	ZMH

## Sheet: Ap D2 - RECOB Venezuela
Appendix D (2): List of Institutions that shared occurence data at RECOB (Venezuela) (see Appendix A)
Institution Name	Institution code
Museo de Historia Natural La Salle. Fundación La Salle de Ciencias Naturales (FLASA)	MHNLS
Museo de la Estación Biológica de Rancho Grande. Ministerio del Poder Popular para Ecosocialismo y Aguas (MINEA)	EBRG
Museo de Biología de la Universidad Central de Venezuela. Universidad Central de Venezuela (UCV)	MBUCV
Colección de Vertebrados de la Universidad de Los Andes. Universidad de Los Andes (ULA)	CVULA
Museo de Ciencias Naturales de Guanare. Universidad Nacional Experimental de Los Llanos Ezequiel Zamora (UNELLEZ)	MCNG
Conservación Internacional Venezuela	CI Venezuela

## Sheet: Ap D3 Bibliography occurrences
Appendix D (3): List of publications from which occurrence data was obtained (see Appendix A)
Citation
Acosta L.S. & Azurduy H.F. (2009) Nuevos registros y apuntes sobre la carachupa de agua Chironectes minimus, em Los Valles Cruceños (Bolivia). Kempffiana, 5, 83–89.
Acosta S L. & Aguanta A F. (2006) Acosta S L. & Aguanta A F. (2006) Lista preliminar de los mamíferos del bosque experimental Elías Meneses, Santa Cruz, Bolivia. Kempffiana, 2, 144–149.
Acosta-Galvis A.R. (2012) Anfibios de los enclaves secos en la ecorregión de La Tatacoa y su área de influencia , alto Magdalena , Colombia. Biota Colombiana, 13, 182–210.
Alarcón-nieto G. & Palacios E. (2005) Confirmation of a second population for Colombia of the Wattled Curassow (Crax globulosa) in the lower Caquetá River. Ornitología Colombiana, 3, 97–99.
Almendáriz, A. y Carr, J. L. 2007. Lista actualizada de los anfibios y reptiles registrados en los remanentes de bosque de la Cordillera de la Costa y áreas adyacentes del suroeste de Ecuador. Informe complementario a: Almendáriz, A. & J. L. Carr. 1992. Amphibians and reptiles, pp. 128-132. En: Status of forest remnants in the cordillera de la Costa and adjacent areas of southwestern Ecuador, T.A…
Almendáriz, A., Simmons, J. E., Vaca-Guerrero, J., Brito, J. 2014. Overview of the herpetofauna of the unexplored Cordillera del Cóndor of Ecuador. Amphibian & Reptile Conservation 8:45-64.
Álvarez M., Umaña A.M., Mejía G.D., Cajiao J., von Hildebrand P., & Gast F. (2003) Aves del Parque Nacional Natural Serranía de Chiribiquete, Amazonía-Provincia de la Guyana, Colombia. Biota Colombiana, 4, 49–63.
Amanzo J. (2003) Evaluación biológica rápida del Santuario Nacional Tabaconas - Namballe y zonas aledañas. Informe WWF-OPP: QM-91. 212 ST-Evaluación biológica rápida del Santuar.
Arias A., Palacio J.A., & Muños-Durán J. (2009) Nuevos registros de distribución y oferta de hábitat de la danta colombiana (Tapirus terrestris colombianus) en las tierras bajas del norte de la cordillera central (Colombia). Mastozoología Neotropical, 16, 19–25.
Arias Alzate A., Downer C.C., Delgado-V C.A., & Sánchez-Londoño J.D. (2010) Un registro de tapir de montaña (Tapirus punchaque) en el norte de la cordillera occidental de Colombia. Mastozoologia Neotropical, 17, 111–116.
Arispe R., Venegas C., & Rumiz D. (2008) Abundancia y patrones de actividad del mapache (Procyon cancrivorus) en un Bosque Chiquitano de Bolivia. Mastozoologia Neotropical, 15, 323–333.
Armesto O., Esteban J.J.B., & Torrado R. (2009) Fauna de anfibios del municipio de Cúcuta, Norte de Santander, Colombia. Herpetotropicos, 5, 57–63.
Ayerbe Quiñones F., Ramírez Chaves, Héctor Emilio Mejía Egas O., & Castillo Díaz A. (2006) Plan De Ordenamiento Y Manejo De La Subcuenca Sambingo - Hato Viejo, Municipios De Bolívar, Mercaderes Y Florencia, Cauca, Colombia. .
Ayerbe-Quiñones F. & Ramírez-Chaves H. (2008) Primeros registros de Ammodramus savannarum caucae (Emberizidae) en el valle Alto del Patía, suroccidente de Colombia. Ornitología Colombiana, 6, 82–85.
Azurduy H., Aguanta F., & Acosta L. (2004) Nota sobre los registros y distribución de Chlamyphorus retusus en Bolivia. Kempffiana, 58–62.
Balderrama J. a., Marybel Crespo S., Vargas R., & Aguirre L.F. (2008) Descripción del nido, huevos y polluelos de Caprimulgus longirostris atripunctatus en el parque nacional tunari, Cochabamba, Bolivia. Kempffiana, 4, 3–7.
Balderrama J.A. & Centro (2009) Range extension for the endangered cochabamba mountain Finch (Compsospiza garleppi) in Chuquisaca, Bolivia. Ecología en Bolivia, 44, 67–69.
Barrio-Amorós, C. L., & Molina C. (2010) Capítulo 5: Herpetofauna del Ramal de Calderas, Andes de Venezuela. RAP Bulletin of Biological Assesment pp. 74–80.
Becerra Galindo L.F., Benítez-Castañeda H.D., Fajardo J.E.C., & Hernández M.P. (2005) Notas sobre la anidación no exitosa de la tingua moteada (Gallinula melanops) en un canal artificial del Humedal Jaboque, Bogotá. Boletín SAO, 15, 29–38.
Bejarano Méndez E.A. & Arjona F. (2009) Reserva Forestal Protectora Bosque Oriental de Bogotá. Inventario de Fauna. Conservación Internacional Colombia, Bogotá.
Bisbal E. F.J. (1998) Mamíferos de la Península de Paria, Estado Sucre, Venezuela y Sus relaciones biogeográficas. Interciencia, 23, 176–181.
Botero C.A. (2002) Is the White-flanked Antwren (Formicariidae : Myrmotherula axillaris) a nuclear species in mixed-species flocks? A field experiment. Journal of Field Ornithology, 73, 74–81.
Bowler M. (2008) Presencia del mono huapo rojo (Cacajao calvus ucayalii) en el río Yanayacu, Reserva Nacional Pacaya Samiria. .
Braza F., Alvarez F., & Azcarate T. (1981) Behaviour of the red howler monkey (Alouatta seniculus) in the Llanos of Venezuela. Primates, 22, 459–473.
Buchholz R. (1995) The descending whistle display and female visitation rates in the yellow-knobbed curassow, Crax daubentoni, in Venezuela. Ornitologia Neotropical, 6, 27–36.
Cadenas D.A., Pérez-Sánchez A.J., Villa P.M., & Ascenção A.A. De (2009) Abundancia relativa, uso del hábitat y dieta de Bolitoglossa Orestes (Urodela: plethodontidae) en una selva nublada andina venezolana. Ecotropicos, 22, 99–109.
Caminer, M. A. y Ron, S. R. 2014. Systematics of treefrogs of the Hypsiboas calcaratus and Hypsiboas fasciatus species complex (Anura, Hylidae) with the description of four new species. ZooKeys 370:1-68. doi: 10.3897/zookeys.370.6291
Carvajalino-Fernandez J.M., Saboyá-Acosta L., Padilla C., Escárraga-Fajardo M., & Porras M.F. (2012) New records of the harlequin frog Atelopus nahumae Ruiz-Carranza, Ardila-Robayo & Hernández - Camacho, 1994, in the Sierra nevada de Santa Marta (Colombia), with notes of its distribution. Herpetozoa, 24, 121–126.
Casas-Cruz C. & Ayerbe-Quiñones F. (2006) Primer registro para el departamento del Cauca de Leptotila conoveri (Columbidae), una especie endémica y en peligro. Ornitología Colombiana, 4, 73–75.
Castaño J.H., Muñoz-Saba Y., Botero J.E., & Velez J.H. (2003) Mamiferos del departamento de Caldas-Colombia. Biota Colombiana, 4, 247–259.
Castaño. J.; Cardona D. (2005) Presencia Del Mono Nocturno Andino (Aotus Lemurinus I. Geoffroy-St. Hilaire, 1843) En Fragmentos De Bosque De La Cuenca Media Del Río Caucamedia Del Río Cauca. Boletín Científico - Centro de Museos - Museo de Historia Natural, 9, 111–117.
Chaves-Portilla G. & Cortés-Herrera O. (2006) Nueva localidad para la quincha de soatá (Amazilia castaneiventris) en el municipio de San Gil, Santander, Colombia. Boletín SAP, XVI, 1–6.
Chávez G., Cosmópolis C.H., & Luján L. (2012) Annotated Checklist and Ecological Notes of Anurans from the Southern Region of Yanachaga Chemillen National Park, Central Andes of Peru. Herpetotropicos, 8, 23–38.
Cisneros-heredia D.F. (2006) Información sobre la distribución de algunas especies de aves de Ecuador. Boletin SAO, XVI, 7–16.
Cisneros-Heredia, D. F. 2009. Amphibia, Anura, Centrolenidae, Chimerella mariaelenae (Cisneros-Heredia and McDiarmid, 2006), Rulyrana flavopunctata (Lynch and Duellman, 1973), Teratohyla pulverata (Peters, 1873), and Teratohyla spinosa (Taylor, 1949): Historical records, distribution extension and new provincial record in Ecuador. Check List 5(4):912-916.
Coloma, L. A. 1995. Ecuadorian frogs of the genus Colostethus (Anura: Dendrobatidae). Miscellaneous Publications of the Museum of Natural History, University of Kansas 87:1-72.
Coloma, L. A. 2002. Two new species of Atelopus (Anura: Bufonidae) from Ecuador. Herpetologica 58:229-252.
Conde L. & Céliz J.J. (2008) Registro de Haplophaedia assimilis para el departamento de Santa Cruz, Bolivia. Kempffiana, 4, 30–31.
Córdoba-Córdoba S., Echeverry-Galvis M.Á., & Estela F. a. (2008) Nuevos Registros de Distribución Para el Águila Crestada (Spizaetus isidori) y el Águila Iguanera (S. tyrannus) para Colombia, con Anotaciones Para su Identificación. Ornitología Colombiana, 7, 66–74.
Cortes Herrera O., Hernández A., & Briceño.E (2004) Redescubrimiento Del Colibri Amazilia castaneiventris, Una Especie Endémica Y Amenazada De Colombia. Ornitologia Colombiana, 2, 47–49.
Cortes-Herrera J.O., Benítez-Castañeda H.D., Becerra-Galindo F., & Villamarín S. (2006) Un nuevo registro del loro orejiamarillo (Ognorhynchus icterotis) para el departamento del Tolima. Boletín SAO, 16, 4–8.
De Armas Mendoza E. & Forero Medina G. (2010) Levantamiento preliminar de medianos y grandes mamiferos no voladores en dos localidades del municipio de Arauca (Colombia). Tesis de Grado, Biología. Universidad Nacional de Colombia, Sede Orinoquía,
de la Ossa V.J. & de la Ossa-Lacayo A. (2011) Aspectos de la densidad poblacional e historia natural de Milvago chimachima (AVES: Falconidae) en el área urbana de Sincelejo (Sucre, Colombia). Universitas Scientiarum, 16, 63–69.
Del Moral Sachetti J.F. & Lameda Camacaro F.I. (2011) Registros de ocurrencia del oso andino (Tremarctos ornatus Cuvier, 1825) en sus límites de distribución nororiental y austral. Revista del Museo Argentino de Ciencias Naturales, Nueva Serie, 13, 7–19.
Delgado-V C.A. (2009) Non-volant mammals, Reserva San Sebastián-La Castellana. List of Species. Check List, 5, 001–004.
Delgado-V. C.A. & Calderón-F D. (2007) La dieta de la lechuza común Tyto Alba (Tytonidae) en una localidad urbana de Urabá, Colombia. Boletín SAO, 17, 94–97.
Duellman, W. E. 1978. The biology of an equatorial herpetofauna in Amazonian Ecuador. Miscellaneous Publications of the University of Kansas 65:1-352.
Duellman, W. E. y Altig, R. 1978. New species of tree frogs (family Hylidae) from the Andes of Colombia and Ecuador. Herpetologica 34:177-185.
Duellman, W. E. y Lynch, J. D. 1988. Anuran amphibians from the Cordillera de Cutucu, Ecuador. Proceedings of the Academy of Natural Science of Philadelphia :125-142.
Dyrcz A. & Greeney H.F. (2010) Observations on the breeding biology of the Mountain Wren (Troglodytes solstitialis) (Troglodytidae: Aves) in northeastern Ecuador. Kempffiana, 6, 49–54.
Echeverry-Galvis M.Á. & Morales-Rozo A. (2007) Lista anotada de algunas especies de la vereda “Cerca de Piedra”, Chía, Colombia. Boletín SAO, 17, 87–93.
Escobar-Lasso S., Cerón-Cardona J., & Castaño-Salazar J.H. (2013) Los mamíferos de la cuenca del río Chinchiná, en la región andina de Colombia. Therya, 4, 139–155.
Esqueda L.F., La Marca E., & Bazó S. (2005) Un nuevo colúbrido semifosorial del género Atractus (Dipsadinae) de la vertiente lacustre de Venezuela. Herpetotropicos, 2, 87–93.
Flores B. & Ari M. (2007) Monitoreo de aves del sotobosque en bosques con diferentes intensidades de aprovechamiento forestal. Proyecto BOLFOR / Instituto Boliviano de Investigación Forestal, Santa Cruz, Bolivia.
Flores-villela O. & Munoz A. (1993) Catálogo de Anfibios y Reptiles de Colombia. Asociación Colombiana de Herpetología, Medellín, Colombia.
Gabriel C.-V. (1998) Inventario preliminar de aves y mamiferos presentes en fragmentos boscosos en el medio San Jorge, departamento de Córdoba. Cronica forestal y del medio ambiente, 13, 8.
García M.C., Casler C.L., Méndez N., & Weir E.H. (2008) Avifauna terrestre del bosque de manglar del Refugio de Fauna Silvestre Ciénaga de los Olivitos, Venezuela. Boletín del Centro de Investigaciones Biológicas., 42, .
Giner S.B. & Nagy A. (2007) Registro Reproductivo Del Frailecito (Charadrius alexandrinus) En El Refugio De Fauna Silvestre Cuare, Estado Falcón, Venezuela. Ornitologia Neotropical, 18, 147–148.
Gómez H., Ayala G., Wallace R.B., & Espinoza F. (2003) Densidad de la ardilla roja amazónica (Familia Sciuridae, Sciurus spadiceus) en el valle del río Tuichi (Parque Nacional y Area Natural de Manejo Integrado Madidi, La Paz, Bolivia). Ecología en Bolivia, 38, 79–88.
Gómez Posada C., Álvarez Z., & Giraldo Chavarriaga P. (2009) Densidad y estatus poblacional de monos aulladores rojos en un Introducción Materiales y métodos Área de estudio. Universidad Javeriana, 14, 8–15.
Gómez-Posada C., Roncancio-D N., Hincapié-V P., & Betancourt-L A. (2009) Densidad y composición de grupos en tres poblaciones de mono aullador rojo (Alouatta seniculus) en Valle y Cauca, Colombia. Boletin Cientifico. Centro de Museos. Museo demHistoria Natural, 14, 79–91.
Gonzales L. & Montaño F. R.R. (2005) Material tipo en las colecciones zoológicas del Museu de Historia Natural “Noel Kempff Mercado” Santa Cruz, Bolivia. Kempffiana, 1, 6–20.
Gonzales L. & Sosa R. (2005) Primera cita de Anops kingi Bell, 1833 (Squamata: Amphisbaenidae) para Bolivia. Kempffiana, 1833, 63–64.
Granda-Rodríguez H.D., del Portillo-Mozo A., & Renjifo J.M. (2008) Uso de hábitat en Atelopus laetissimus (Anura: Bufonidae) en una localidad de la Sierra Nevada de Santa Marta, Colombia. Herpetotropicos, 4, 87–93.
Guerreiro M. & Graterol Y.G. (2011) Primer Registro de Lepidodactylus lugubris Duméril & Bibron, 1836 (Reptilia: Gekkonidae) para Venezuela. Herpetotropicos, 6, 15–16.
Guzmán Lenis A. & Camargo Sanabria A. (2004) Importancia de los rastros para la caracterización del uso de hábitat de los mamíferos medianos y grandes en el bosque de los mangos (Puerto López, Meta, Colombia). Acta Biológica Colombiana, 9, 11–22.
Herrera M. & Maillard O. (2007) Registros significativos de aves para el Departamento del Beni, Bolivia. Kempffiana, 3, 28–34.
Herrera M., Vargas H., Sandoval V., Perskin T., & Rendon O. (2007) Nuevo dato en la distribucion de la paraba barba azul (Ara glaucogularis). Kempffiana, 3, 18–24.
Idrobo-Medina C.J. & Gallo-Cajiao E. (2004) Movilidad de aves de sotobosque entre fragmentos de bosque subandino en los Andes colombianos. Mem. VI Cong. Int. Manejo de Fauna Silvestre en la Amazonía y Latinoamérica, 195–202.
Jansen M., Großerichter A., & Consul A. (2006) Primeros especímenes de Leptodactylus laticeps (Anura: Leptodactylidae) procedentes de Bolivia. Kempffiana, 2, 63–65.
Jongsma, G. F. M., Hedley, R. W., Durães, R., Karubian, J. 2014. Amphibian diversity and species composition in relation to habitat type and alteration in the Mache–Chindul Reserve, Northwest Ecuador. Herpetologica 70:34-46.
La Marca E. (2005) Estatus de poblaciones de ranas de la familia Dendrobatidae (Amphibia : Anura) en sus localidades tipo en los Andes de Venezuela. Herpetotropicos, 2, 73–86.
Laverde-R O., Múnera-R C., & Renjifo L.M. (2005) Habitat preference of Capito hypoleucus, an endemic and endangered Colombian bird. Ornitologia Colombiana, 3, 62–73.
Londoño J.M. & Gómez-Posada C. (2010) Status of the Red Howler Monkeys Population in the Barbas Canyon, Montane Fragment, Central Mountains, Colombia . Acta Biológica Colombiana, 15, 25–36.
Losada Prado S., Parra-Hernández R.M., & Carvajal-Lozano M.A. (2004) Nuevos Registros del Turpial Amarillo (Icterus nigrogularis) en la Parte Alta del Valle del Magdalena. Boletin Sao, 14, 33–35.
Lotzkat S. (2007) Taxonomia y Zoogeografia de la Herpetofauna del Macizo de Nirgua, Venezuela. Thesis de grado. Johann Wolfgang Goethe-Universität, Frankfurt, Germany,
Lotzkat S., Natera-Mumaw M., Hertz A., Sunyer J., & Mora D. (2008) New State Records of Dipsas variegata (Duméril, Bibron and Duméril 1854) (Serpentes : Colubridae) from northern Venezuela, with comments on natural history. Herpetotropicos, 4, 25–29.
Lozano Rodríguez L. (2010) Abundancia Relativa Y Distribución De Mamíferos Medianos Y Grandes En Dos Coberturas Vegetales En El Santuario De Fauna Y Flora Otún Quimbaya Mediante El Uso De Cámaras Trampa. Tesis de grado. Pontificia Universidad Javeriana, Colombia,
Lynch, R. L., Maynard, R., Hamilton, P. S., Burkart, D. 2014. Amphibians of the Jama-Coaque Reserve, Manabi, Ecuador. The Biodiversity Group & Third Millennium Alliance, Grupo Ecológico Jama-Coaque.
Macana-García D.C., Zuluaga-Bonilla J.E., Sua-Becerra A., & Chaparro-Herrera S. (2012) Primeros registros de anidación del Inca Negro (Trochilidae, Coeligena prunellei). Ornitologia Colombiana, 12, 61–64.
Maffei L., Noss A., & Fiorello C. (2007) The Jaguarundi (Puma yagouaroundi) - In the Kaa-Iya del Gran Chaco National Park, Santa Cruz, Bolivia. Mastozoologia Neotropical, 14, 263–266.
Maffei L., Paredes R., Segundo A., & Noss A. (2007) Home range and activity of two sympatric fox species in the Bolivian Dry Chaco. Canid News, 10, 1–7.
Maillard O. (2004) Primer espécimen de Bolborhynchis lineola para Bolivia. Kempffiana, 51–54.
Maillard O. (2006) Reciente espécimen de la pava copete de piedra (Pauxi unicornis) para Bolivia. Kempffiana, 2, 95–98.
Maillard O., Rocabado D., & Aguanta F. (2006) El nido y polluelos de Philydor rufum, desde el subandino central de Bolivia. Kemp, 2, 99–101.
Maillard O., Sánchez G., Caballero E., & Velásquez M.Á. (2006) Nuevo dato en la distribución de Pociceps occipitalis en Bolivia. Kempffiana, 2, 106–108.
Maldonado M. & Reichle S. (2007) Primer registro de Ranitomeya biolat (Morales, 1992) (Anura: Dendrobatidae) para Bolivia, con apuntes sobre la nueva nomenclatura de Dendrobatidae. Kempffiana, 3, 14–17.
Manzanilla J., Marca E.L. a, & Jowers M. (2005) Un nuevo Mannophryne (Amphibia: Anura: Dendrobatidae) del macizo del Turimiquire, Noreste de Venezuela. Herpetotropicos, 2, 105–113.
Martínez O., Naoki K., & Vedia-Kennedy J. (2010) Registros del Cóndor Andino (Vultur gryphus) en el sur de Bolivia y comentarios sobre su estado de conservación. Kempffiana, 6, 54–60.
Martínez O., Olivera M., & Quiroga C. (2010) Avifauna evaluation of the La Paz City, Bolivia. Rev. per.biol, 17, 197–206.
Martínez O., Rechberger J., Vedia-Kennedy J., & Mesili T. (2008) Mamíferos medianos y grandes de la serranía del Aguaragüe, Tarija (Bolivia). Mastozoologia Neotropical, 15, 335–348.
Martínez O., Terán M., & Ayala J. (2010) Primer registro del Bobo Coronado Notharchus tectus (Bucconidae: Aves) para el departamento de la Paz y Parque Nacional Madidi, Bolivia. Kempffiana, 6, 43–48.
MECN. 2010. Serie Herpetofauna del Ecuador: El Choco Esmeraldeño. Monografía. Museo Ecuatoriano de Ciencias Naturales. Quito-Ecuador 5:1-232
Melo A.I. & Pino E.P. (2008) Estructura y abundancia poblacional de Ameiva ameiva y Cnemidophorus lemniscatus (Sauria: Teiidae) en el sector Nororiental del embalse el Guájaro, La Peña, Departamento del Atlántico, Colombia. Herpetotropicos, 4, 31–37.
Miserendino Salazar R.S. (2007) Registro del Chiñi (Athene cunicularia) para la Amazonía boliviana. Kempffiana, 5, 23–24.
Molina, C; García, C; Abad N. (1995) Notas sobre la distribución de Dactylomys dactylinus en Venezuela. Memoria de la Fundación La Salle de Ciencias Naturales, 55, 41–45.
Morales-Jimenez A.L. (2002) Densidad de los monos aulladores (Alouatta seniculus) en un bosque subandino, Risaralda, Colombia. Neotropical primates, 10, 141–143.
Moreno-Bejarano L.M. & Álvarez-León R. (2003) Fauna Asociada a Los Manglares Y Otros Humedales del Delta-Estuario del Río Magdalena (Colombia). Revista de la Academia Colombiana de ciencias Exactas, Físicas y Naturales, XXVII, 517–534.
Moreno-Palacios M. & Luis R.-O.-E. (2008) Nuevo registro del Mochuelo cabecigris (Glaucidium griseiceps) en el valle medio del río Magdalena, Colombia. Ornitología Colombiana, 6, 92–95.
Mueses-cisneros J.J. & Moreno-Quintero V. (2012) Fauna anfibia de la Reserva Natural Biotopo Selva Húmeda, Barbacoas, Nariño, Colombia. Herpetotropicos, 7, 39–54.
Múnera-P W.A. (2004) Nuevo registro del pato de torrentes (Merganetta armata colombiana) en Antioquia y comentarios sobre su distribución en el norte de la cordillera central. Boletin SAO, 1990–1993.
Muñoz J., Marín G., & Rodríguez J.R. (2005) Dieta de tres especies de aves colúmbidas en un hábitat xerofítico litoral del nororiente de Venezuela. SABER, Universidad de Oriente, 17, 214–222.
Natera-Mumaw M. (2008) Nuevos Registros Geográficos Y Notas bioecológicas de Dendrophidion dendrophis (Schlegel, 1937) y Dendrophidion nuchale (Peters, 1863) (Serpentes: Colubridae) En Venezuela, con comentarios sobre la taxonomía de Dendrophidion nuchale. Herpetotropicos, 4, 11–16.
Noss A.J., Cuellar, R. L., Barrientos J., Maffei L., Cuellar E., Arispe R., Rumiz D., & Rivero K. (2003) A camera trapping and radio telemetry study of lowland tapir (Tapirus terrestris) in Bolivian dry forests. Newsletter of the IUCN/SSC Tapir Specialist Group, 12, 24–32.
Ochoa, Q.J.M., Isabel M. V. (2005) New distributional records and natural history notes on the Blue-billed Curassow Crax alberti in the northeastern Central Andes of Colombia. Ornitología Colombiana, 3, 42–50.
Olaciregui C. a. & Botero-Delgadillo E. (2012) The Nest and Eggs of the Santa Marta Brush-finch (Atlapetes melanocephalus) with Notes on Its Reproductive Biology. Ornitologia Colombiana, 25–31.
Ortiz A. & Morales M. (2000) Evaluación ecológica rápida de la herpetofauna del parque nacional Llanganates. Ecociencia, 15.
Oswaldo Maillard Z. & Catari J.C. (2004) El Azulillo Brasileño (Porphyrospiza caerulescens) en la región Subandina de Bolivia. Ornitologia Neotropical, 15, 399–402.
Paiba J., López N., & Betancourth A. (2010) Nuevos Registros de Aves para el Parque Nacional Natural Selva de Florencia, Caldas. Boletin Científico Del Centro De Museos, 14, 114–120.
Palacio Sierra J.D., Armenta-Gutiérrez O., & Castro-Herrera F. (2012) Ampliación del rango de distribución de la salamanqueja Lepidodactylus lugubris (Duméril & Bibron, 1836) en Colombia. Herpetotropicos, 7, 5–6.
Palacios-Mosquera L., Mena-Rojas O.P., & Sanchez-Lozano L.E. (2010) Uso tradicional de osos perezosos (Bradypus variegatus y Choloepus hoffmanni) en seis municipios del departamento del Chocó, Colombia. Bioetnia, 7, 4–9.
Peetz A., Norconk M.A., & Kinzey W.G. (992) Predation by Jaguar on Howler Monkeys (Alouatta seniculus) in Venezuela. American Journal of Primatology, 28, 223–228.
Peña R. & Dosapei T. (1999) Densidad y área mínima de acción del jaguar (Panthera onca) en dos épocas del año en Ravelo, Parque Nacional Kaa Iya, Santa Cruz, Bolivia. Wildlife Conservation, 257–259.
Pereira-Bengoa V., Stevenson P.R., Bueno M.L., & Nassar-Montoya F. (2010) Primatología en Colombia: Avances al principio del milenio. Fundación Universitaria San Martin, ACP, Universidad de los Andes, Bogotá, Colombia.
Pérez A.F., Gutiérrez M.B., & Lasso C.A. (2009) Mamíferos de la Estrella Fluvial de Inírida: ríos Inírida, Guaviare, Atabapo y Orinoco (Colombia). Biota Colombiana, 10, 2009–2018.
Pulgarín-R P.C. (2005) Notas sobre la Biología Reproductiva del Vencejo Rabihorcado (Panyptila cayennensis) en Antioquia. Boletin Sao, 15, 13–19.
Quillén Vidoz J. (2009) Nuevos registros departamentales de aves en Bolivia. Kempffiana, 5, 72–77.
Ramírez H.E. & Pérez W. a. (2007) Mamíferos de un fragmento de bosque de roble en el departamento del Cauca, Colombia. Boletín Científico - Centro de Museos - Museo de Historia Natural, 11, 65–79.
Ramírez-B M.B., Sandoval-Sierra J.V., & Gómez-Bernal L.G. (2007) Uso de recursos florales por el zamarrito multicolor. Ornitología Colombiana, 5, 64–77.
Ramirez-Chaves H., Ayerbe-Quiñones F., & Mejia-Egas O. (2010) Mamíferos de la Cuenca Alta del Río Patía en el Departamento del Cauca, Colombia. Boletín Científico Centro de Museo Historia Natural, 14, 92–113.
Ramírez-Chaves H.E., Pérez W., & Ramírez-Mosquera J. (2008) Mamíferos presentes en el municipio de Popayán, Cauca-Colombia. Boletín Científico. Centro de Museos. Museo de Historia Natural, 12, 65–89.
Ramírez-Orjuela C. & Sánchez-dueñas I.M. (2005) Primer censo del Mono Aullador Negro (Alouatta palliata aequatorialis) en el Chocó Biogeográfico Colombiano. Neotropical Primates, 13, 1–7.
Ramoni Perazzi P., Banchi Pérez G., Araujo Quintero R.A., Barrera Avellaneda M., & Molina M. (2001) Las aves del enclave semiárido de Lagunillas, Cordillera de Mérida, Venezuela. Acta Biológica Venezolana, 21, 1–10.
Ríos E.E., Hurtado C.F., Rengifo-Mosquera J.T., & Castro-Herrera F. (2011) Lagartos en comunides naturales de dos localidades en la región del Chocó de Colombia. Herpetotropicos, 5, 85–92.
Ríos-Uzeda B., Wallace R., & Vargas J. (2004) La jayupa de la altura (Cuniculus taczanowskii, Rodentia, Cuniculidae), un nuevo registro de mamífero para la fauna de Bolivia. Mastozoología Neotropical, 11, 109–114.
Ríos-Uzeda B., Wallace R.B., Aranibar H., & Charles Veitch (2001) Evaluación de mamíferos medianos y grandes en el bosque semideciduo del alto Tuichi (PN y ANMI Madidi, Depto. La Paz). Ecología en Bolivia, 36, 31–38.
Rivadeira-Canedo C. (2008) Estudio del oso andino (Tremarctos ornatus) como dispersor legítimo de semillas y elementos de su dieta en la región de Apolobamba-Bolivia. Ecología en Bolivia, 43, 29–39.
Rodríguez-Flores C.I. & Stiles F.G. (2005) Análisis ecomorfológico de una comunidad de colibríes ermitaños (Trochilidae, Phaethorninae) y sus flores en la Amazonía colombiana. Ornitologia Colombiana, 3, 7–27.
Sánchez D., de Souza L., Esqueda L.F., & Manzanilla J. (2004) Especie Nueva de Atractus (Serpentes:Colubridae) del Macizo del Tirimiquire, Tramo Oriental de la Cordillera de la Costa, Venezuela. Saber, Universidad de Oriente, Venezuela., 16, 89–95.
Sánchez F. (2000) Inventario de mamíferos en un bosque andino del departamento de Caldas, Colombia. Boletín científico, Museo de Historia Natural, Universidad de Caldas, 4, 17–25.
Sánchez-Pacheco, S., Aguirre-Peñafiel, V. y Torres-Carvajal, O. 2012. Lizards of the genus Riama (Squamata: Gymnophthalmidae): The diversity in southern Ecuador revisited. South American Journal of Herpetology 7(3):259-275.
Señaris J.C., Lew D., & Lasso C. (2009) Biodiversidad del Parque Nacional Canaima: bases técnicas para la conservación de la Guayana venezolana.
Solano-Ugalde A. & Real-Jibaja G.J. (2010) New distributional bird records from the eastern Andean slopes of Ecuador. Check List, 6, 326–329.
Stevenson P.R. (2000) Seed dispersal by woolly monkeys (Lagothrix lagothricha) at Tinigua National Park, Colombia: Dispersal distance, germination rates, and dispersal quantity. American Journal of Primatology, 50, 275–289.
Stevenson P.R., Castellanos M.C., Pizarro J.C., & Garavito M. (2002) Effects of seed dispersal by three ateline monkey species on seed germination at Tinigua National Park, Colombia. International Journal of Primatology, 23, 1187–1204.
Stevenson P.R., Quinones M.J., & Ahumada J.A. (1994) Ecological strategies of woolly monkeys (Lagothrix lagotricha) at Tinigua National Park, Colombia. American Journal of Primatology, 32, 123–140.
Strewe R. (2004) Notas sobre una colonia de anidacíon del Vencejo Pierniblanco (Aeronautes montivagus) en la Serranía De Perijá. Boletín SAO, 15, 1–39.
Vargas R.R. & Azurduy C. (2006) Nuevos registros de distribución de Oso Andino (Tremarctos ornatus) en el departamento de Tarija, el registro más austral en Bolivia. Mastozoología neotropical, 13, 137–142.
Yánez-Muñoz, M. H. y Bejarano-Muñoz, E. P. 2013. Lista actualizada de ranas terrestres Pristimantis (Anura: Craugastoridae) en las Estribaciones Occidentales del Distrito Metropolitano de Quito, Andes de Ecuador. Boletín Técnico, Serie Zoológica 11:125-150.
Yánez-Muñoz, M. H., Meza-Ramos, P., Ortega-Andrade, H. M., Mueses-Cisneros, J. J., Reyes-Puig, M., Reyes-Puig, J. P., Durán, J. C. 2010. Nuevos datos de distribución de ranas de cristal (Amphibia: Centrolenidae) en el oriente de Ecuador, con comentarios sobre la diversidad en la region. Avances en Ciencias e Ingenierías 3:33-40.
Yerena E. & Rivero-Blanco C. (2008) Extension of the known geographic distribution of Atelopus eruciger in northern Venezuela. Herpetotropicos Mérida Venezuela, 4, 7–9.
Zárate Caicedo D.A. (2005) Patrón de actividad general y comportamiento alimenticio de dos tropas de monos aulladores (Alouatta seniculus), en la Reserva Bosque de Yotoco, Colombia. Tesis de grado. Universidad Industrial de Santander, Bucaramanga, Colombia,
